# Supplementary material for: Identification of Candidate Auxin Response Factors Involved in Pomegranate Seed Coat Development
Source: Front Plant Sci. 2020 Sep 15;11:536530. doi: 10.3389/fpls.2020.536530 (PMC7522551; doi:10.3389/fpls.2020.536530)
Supplement: Supplementary S1 — Amino acid sequences of 76 ARFs identified from four plant species [file DataSheet_1.fasta]

>PgrARF17
MSSSTSSPDFPPVDSRIWRACAGSSVRIPAVNSRVYYFPQGHLEQSSSAS
SPVLSPIALSRPYVACVVAAVSFHADPLTDEVFARLVLHPSSSGGEALPE
ARGYAVDEEDEKIASFAKVLTSSDANNGGGFSVPRFCADTIFPPLNYQID
PPVQNLEVTDVHGVVWTFRHIYRGTPRRHLLTTGWSKFVNNKKLVAGDSV
LFMKNSGGDMFVGIRRATRVPGADCFTWRNQIAAGKTKIEEDSVLKESFS
RNGRGRVPLESVVKAIEHAARGMPFEVIYYPRAGWSDFVVRADVVEASMK
SYLAAGVRVKMAVETEDTSRMTWFQGTVSSTAMPENGPWAGSPWRMVQVI
WDEPDVLPNSRSLNPWQLEPLSIQSAFPPTKKFRASGLGPDGGDAELYFP
LRGFASSTLGHLSPSLLNYNISPAGMQGARQDAIGASSFLHYADENTPPK
MFTADFLGNKMFPNYKSLPTGLNIESSPSENLSTDSPNSGRSSIADLAAQ
KVPANCIQLFGQFIYIEKPVESGSDDDGLKESIGTANAGQSLANPLVKLI
ERLDNQQEGASAVESCLI
>PgrARF2
MVSPEGSIMIRADRREESGSEDALYKELWHACAGPLVTVPRAGELVYYFP
QGHIEQIEASTNQSSDQKMPAYDLPSKILCRVICVLLKAEPDTDELFAQV
TLLPEPNVGSLFQFSCEQDENMLVKESALPPAPRPRVHSFCKTLTASDTS
THGGFSVLRRHADECLPPLDMSKQPPTQELVAKDLHGTEWRFRHIFRGQP
RRHLLQSGWSLFVSSKKLVAGDAFIFLRGENGELRVGVRRAMRQPNNIPS
SIMPSHSMHIGVLATAWHAISTGTMFTVYYKPRTSPAEFIIPFDKYMEAT
KVNYSIGMRFKMKFEGEEAPEQRFSGTVVGIDDADHVRWPGSKWRCLKVR
WDEISSIHRPERVSPWNVEPATVAPQPPPSSRMKRPRGSMVPSTDSSVLA
REGSSRIIVDDPAEKGFVKALQGQEVPSLKDMLALNNDSETVEIPSGRAA
FQSDDPINCGQGKLRPETWAPPVMPESRMNLISDSPTMHTPYRVFPPFSY
KTDDIMADPLKKRDSASESKGNLQNLHSLMHSSPSLNLLGSNMAVPVEVE
KKQPQIYVRCGTFAGYNSIHGLGSEHRPGNWLRPLLSPKFAEDLNPPKTR
QSNSPFMQQLHTSNGGGGCKLFGISLDSSPVGGEAVRARAPLQRVNLDSN
GSQNPESDQHKEVSKFTEGASTCDDPGKAFESPEQTFRDTQGKQQASFTR
SCVKVHKQGIAVGRSVDLSKFSGYSELIAELDRIFEFNGELVVPNKNWLV
VFTDDEGDMMLVGDDPWQEFCGMVRKIFVYTKEEVKRMVPPHSNPEIEEY
PLNGTDWEDNPADH
>PgrARF13
MSTRGAAESSRSRSHINNSSTDLINDELSNELWKLCAGRLFYVPKVGEKV
FYFPQGHIEQVQAYTNQVGKMEMPRYNVPSMILCEVMHVLLEVEANTDEV
FAQITLVPARTDEPIWIDGNNPPGRPRFRGSFFSKTLTPSDTSTHGGFSI
PKRHADECFPTLDMSMEIPAQSLVMKDLQGCRWHFRQIYRGQPRRHLLTT
GWSAFVTAKKLVPGDTCIFIRSNLSLSLSLSLSLSRMFTLWLFYFGRDNM
HHGVLGSAFHAISARSIFTVYCRPWTSSMPFIIPVSQYMKSLENEISVGL
RFRMLFESEECVEQRFTGTVVGVEDLDHIRWPGSKWRCLKVQWDSRSDIT
KHPERVSPWSIELIEPAKRKQDSEVLPAEKRARPPDASLPGTSNSVKNGL
WWFLDGHQPKQTGVLQGQEAKGKAVIEPILQNSVYKLGSDGTLPISESRK
QVSYSMHEMFQVLNPYNGKYVNHGTTGKPSCNKLRTFRLFGIDLFEYNPV
ELPSLQLANSNGTPSPSSSLVHPGSLSSVSDLPPKSKSCIKVFKRGTSPG
RSVDLTRMNGYNELVRELDGLFGFKGSLIDGNSGWHVTYTDNEGDVMLIG
DDPWHEFVALVQRLLICPNEEPLRTASGPP
>PgrARF19
MKTPPTGAGAAPAATAAPNPCEGVGAEKKSVINPELWQACAGPLVNLPPA
GTQVVYFPQGHSEQVAASMKKVVDAQIPNYPNLPSKLLCSLHSVTLHADP
DTDEVFAKMILRPVSSFDKEALLRSDLALKTGKPQPEFFCKTLTASDTST
HGGFSVPRRAAEKIFPTLDFSMQPPAQELMARDLHDNVWTFRHIYRGQPK
RHLLTTGWSLFVSGKRLFAGDSVLFIRDEKQQLLLGIRRANRQPTNLSSS
VLSSDSMHIGILAAAAHAAANNSPFTVFYNPRASPSEFVIPLAKYYKAVY
GNQISLGMRFRMMFETEDSGTRRYMGTITGISDLDSVRWKNSQWRNLQVG
WDESTTGEKRTRVSVWEIEPVTAPFFICPTPFFRSKRPRQPGMPDDEFSD
LDSLFKRTMPWLGDDMGIKDPQSLPGLSLMQMQWMNMQQNSSLANSMQPG
YLNSLPGSVLQNLAGTDLSRQLGFSAPQIASPNNLQFNATRLPQQAPQQQ
QQQQQLDQLGKIPSTLSSLSSVVQPQQQMGEILQITQQTRQNLINQAPQL
LQPQNLVQPSSTILQQPPSIQNQQFRNPPQNLQQQPQQSSMMSQSQQQNL
TPLQLPDQLNPQLQQMADNQIQIQMLQKLQQQQQSILAQQSAMQQQTTQL
NQLPDQRQLLEVSHSFSKTVGPGQMLEQLPQTATSNLLSQSNLMPQQQMT
KNNSSSQMTVNVRFANPPQQPKLPQEQASLLPEVQMNTGLPPTSTMNHNL
VPGGSMLGAGPGPSVITDDAPSCSTSPSAGNGPSSFVQPIMNNSRVHRSG
SMGEDMAQSNPSFLSPNTLGSMIKDSQPKCEVKPSLNISKTQNNGFFNPQ
AYLNGGTTQTDYLDTSSSTTSVCLSQNDVHLQQNNNTPPSYQQQGMMFRD
TNHDGEVQGDMRGSVSVPFNSNIDGHLGIPMSSDPLLGKGMGGLGKDFTN
DLPSAGILPEYDNSKDPQQLSSSMVSQSFGVHDVAFNSIDPTINDSTFLS
RGTWAPPPQYQRMRTYTKVYKRGAVGRSIDITRYSGYDELKQDLARRFGI
EGQLEEGQRIGWKLVYVDHENDVLLVGDDPWEEFVNCVRCIKILSPQEVQ
QMSLDGDFRNGLLPNQACSSSDGGNA
>PgrARF11
MLGPAEDDLYAELWKACAGPLVDVPRQGERVYYFPQGHMEQLEASTNQEL
NQSLPLFGLPSKILCHVMHVQLLAEQETDEVYAQITLIPDSEQVEPTSPD
ECLPETPRPKIHSFCKVLTASDTSTHGGFSVLRKHATECLPPLDMTQATP
TQELAAKDLHGYEWKFKHIYRGQPRRHLLTTGWSTFVTSKRLIAGDSFVF
LRGENGELRVGVRRLARQQGSMPSSVISSQSMHLGVLATASHSVKTQTLF
VVYYKPRTSQFIISLNKYIEAIKNSFTVGMRFKMRFEGEDSPERRFSGTI
IGVEDLSPHWVDSRWRSLKVQWDEHASIPRPDRVSPWEIEHFVPSVPASL
TQPTESKNKRPRPPSEVPPLDTTTTPALWNSGLRHSSDEEKRTENYFMWN
HKQQMDINVNSNSPVTRVQTEGPWLSSPRFSVSQRLSQDMSEDSKSATAR
SVISGYPATQPSKLHNGQLPSPVEEGKKVVERTTSCRLFGIELISHSTSL
PLVEKPPVQLSVSSGTTEGHVHSISSAAESDPKSDFPKGSKENKKVQLPI
LGKDPQAKQTSASMRSRTKVQMQGIAVGRAVDLTTLEGYNQLIDELEEMF
EIKGQLRPRNKWEIVFTDDEGDMMLLGDDPWLEFCNMVRRIFICSSQDVK
KMGSGTKLPVSPVEGEGTMISSDTAEN
>PgrARF4
MEIDLNHAISEVAVEKNTLCSSSSNGAGDCSSSSCSSNSSTPPPPVSSPS
SSSSSSSSSIFSELWHACAGPLATLPKKGSVVVYFPQGHLEQCAASSSSP
AASLEFRGSDLLQPQIFCRVMNVQLMANKENDEVYTRVTLLPQPPELLGL
NSEGREMVDLEGIEEGGGGSPALRSTPHMFCKTLTASDTSTHGGFSVPRR
AAEDCFPPLDYKQLRPSQELVAKDLHGVEWRFRHIYRGQPRRHLLTTGWS
IFVNQKNLVSGDAVLFLRGEDGELRLGVRRALRPRNGLPSSVVGHQNSHL
AILSPAANAISSKSTFDVFYSPRASHAEFVVPYKKYITSITNPICVGSRF
KMRFDMDDAPDRRCTGVVTRIGDLDPYQWPKSKWRCLSVRWDDDIMNNHQ
ERVSPWEIDPSVSLSAFSIQSSPRLKKLRSGPQITQPNDLVPGVVRLLDF
EESLRSSKVLQGQENLCFASPFFGGGAMNRPEKANICDNMMAKPPVYPGF
VESADRFPKVLQGQEICPLKALTDNPEFCIGSWGNSSPGLQNVYFPWGGS
LKGSSSNPLNSSLLANIPREISSARSPYIPIRDEIRRGNVETEAAHAESI
ITPPTSREKEGTRKNESFNGGFSGCKLFGFPLALEAPSPSPSPTPQASDL
LNELEWLFSMEGLLRDPEKGWRVLYTDSENDVMVVGDDPWHEFCEVVCKI
HIYTQEEVEKMTSGGLISDDTQSCLDQSPVTVEPSKSSSVGQPDSSPTLC
RSGLEV
>PgrARF7
MKVPSNGFSPGAGEGEKKTINSELWHACAGPLVSLPPVGSLVVYFPQGHS
EQVAASMQKETTCVPSYPNLPSKLICMLHNVTLHADLETDEVYAQMTLRP
YDQEALLASNMALKQSRQPAEFFCKTLTASDTSTHGGFSVPRRAAEKIFP
SLDFSMQPPAQEIVARDLHDNTWTFRHIYRGQPKRHLLTTGWSVFVSTKR
LFAGDSVLFIRDEKSQLLLGLRRANRMQPALSSSVISSDSMHIGILAAAA
HAAANNSPFTIFYNPRASPAEFVVPLAKYNKALYNQVSLGMRFRMMFETE
ESGIRRYMGTITGISDLDPVRWKGSQWRNLQVGWDESTAGERPSRVSIWE
IEPVLTPFYICPPPFLRPKFPRQPGMPEDESDIENAFKRAMPWIGDEFGM
KDSSNSIFPGLSLVQWMSMQQGNQLQAAQPGLVPPLVSSLGLHGTNFGLD
DPSKLLSFQSPVLPPQSNHNNFQLNKTNPPNTLAQLPQPNVAWSQQHQLQ
QLLQQQQQQQQQQQRQPTQQAQQQHQQLQQQLQQQPQQQSQQQMVQPLVH
NGVVASNPIPSQTASQQPALFPQIQQQQQPLLATNAQSLQTTHGTAKCSV
QISSSLPQDPKFPSQMEQQSSLLQRHQQQQQQQHQQQQQQQQQQHQPSSL
LQQSWSQRAQQQQQQQLSPQLAQLSQQNNLSEQQLQLQFLQKLQQQQQQQ
QQQQQQQQLFSPVSPLLQPQLPQSLPQSQQLQQLQLPQQQQLQQVSCNTL
SASPLLQSQQKPVTTIRPLSGLSENDAPSCSTSPSTNNCHVPTSNFLNKN
QQNSQAVFPVLEPLSNNHLIQDNHHHQVKPEARMKTEMPISKAPDSLKYK
TALTDQLEVSSSATSYCLDASTIQQNYSLPTFGLDGDVQSNPQTSSPFAT
NNIDNLAPDTLLSRGFDSQKDLQNLLANYGGNPRDIDTELSTAAISPQSF
GVPNMPFKAGCSNDVGINDTGVLNGGIWANQRVRTYTKVRKRGSVGRSID
VTRYGGYEDLRRDLARMFGIEGQLEDPQRTEWKLVYMDRENDMLLVGDDP
WEEFVSNVQSIKILSSAEVQQMSLEGSLGNLPVSNQACSGTDSGNAWRNH
YDDNSAASFNR
>PgrARF5
MMGTTVEGKIKTLQPQQPSTLLEEMKLLKEMQEQSGSRKSINSELWHACA
GPLVSLPQLGSLVYYFPQGHSEQVAVSTRRSATSQIPNYPNLPSQLMCQV
HNVTLHADKETDEIYAQMSLQPVTSEKDVFPVPDFGLKPSKHPSEFFCKT
LTASDTSTHGGFSVPRRAAEKLFPPLDYTMQPPTQELVVRDLHDNTWTFR
HIYRGQPKRHLLTTGWSLFVGAKRLKAGDSVLFIRDEKSQLLVGVRRANR
QQATLPSSVLSADSMHIGILAAAAHAAANRSSFTIFYNPRACPSEFVVPL
AKYRKAIYGTRISVGMRFGMMFETEESGKRRYMGTIIGISDLDPLRWPGS
KWRNLQVEWDEPGCVDKQNRVSPWEIETPESLFIFPSLTSGLKRPFLAAE
TEWGNLIKRPLMQFPENGSGTVLPYPSVSNLCSEQLMKMMMKPPQMACFP
PIPRDADSKIVVPLQELNNTRSETVNQKQDQSRAISSSPEVDATVKAESL
AKAENQASEAEKSKLDPDNKIGPAPLNQAPPVGESNEGNVPTGLCNQHNN
HISPLNIPNQNQAPVVLQPTSSPALQPIDALHTDPNGLQGSSALITADEW
ILNPAMAQSLAGLMRPQGTLPVLGMQDPSSSFMDPISQILPSMGPEMWDP
SGNFRYLSQVDQLTPLPEQDPANLCCISNSVSVRDLSDESNNQSGIYSCF
NGGSSVVDPSVSSAILDEFCGMKDARFQNPSDCMIGTFSSSQDVQSQITS
ASLVDTKPISRHDFPDNSGVTSSSNVDFDDSNILKNSCSWQQVAPPPPMR
TYTKVQKAGSVGRSIDVTNFKNYEELLSAIECMFGLEGLLNDPRGSGWKL
VYVDYENDVLLVGDDPWEEFVGCVRCIRILSPAEVQQMSEEGMKLLNSAT
AHGINI
>PgrARF12
MRLSSPGLNHQSQEGEKKCLNSELWHACAGPLVSLPSVGTRVVYFPQGHS
EQVAASTNKEVDSHIPNYPNLPPQLICQLHNVTMHADVETDEVYAQMTLQ
PLSQQEQKEVYLLPSELGTANKQPTNYFCKTLTASDTSTHGGFSVPRRAA
EKVFPPLDYSQQPPCQELIARDLHDNEWKFRHIFRGQPKRHLLTTGWSVF
VSAKRLVAGDSVLFIWNEKNQLFLGIRRASRPQTVMPSSVLSSDSMHIGL
LAAAAHAAATNSRFTIFYNPRASPSEFVIPLGKYVKAVYHTRVSVGMRFR
MLFETEESSVRRYMGTITGIGDLDPVRWPNSHWRSVKVGWDESTAGEKQP
RVSLWEIEPLTTFPMYPSPFPLRLKRPWPTGLPTFPGGMGDQGIQSINFG
GTPWMQPRLDPSMAGLHPDLYQVMTTALNEMRGVDPMKIASQSLLQFQQP
LNVVTDPLAASSFTQRQVPHPSHSQSALLQNFQENKGPSQPQLPQQQPQR
NPSHNDRQQQQEPREVNQVHQQVPSMISLPHYTSTAPAQLTSLQQNFSDG
IGNTIGASEVSVMQRILGSLSQDGTSPIPSLTGPNHSFSSSPLLQKHIPV
EPALPSEATHCTIPQVDHLGVPRSNVSELTSLLPPFPGREYSVFHGANDP
QSSVLFGVNIDSSSLMMQNGIAQLRNVGNERDTLSVPFAASNFNNAVGTE
FPINSDITTSSCVDETGFLQSSENVDQANPPPRTFVKVHKSGSFGRSLDI
SKFSSYDELRSELARMFGLEGLLEEPQRSGWQLVFVDRENDVLLLGDDPW
QEFVNDVWYIKILSPTEVQQMGKAGIPPVSSATSQRQSKIRKIYDDYVSR
QELRNSSDGIASIGSLDY
>PgrARF1
MHQGSEQQMPSFNLPSKILCKVVNVHLRDCYRLNISLDLLLVFQWRIQLL
VTLHQDPIQLEASMHQGSEQQMPSFNLPSKILCKVVNVHLRAEPDTDEVY
AQITLLPQTDQAEVTSSDPPVPEPPRCTVHSFCKTLTASDTSTHGGFSVL
RRHADDCLPPLDMSQQPPWQELVATDLHGNEWHFRHIFRGQPRRHLLTTG
WSVFVSSKKLVAGDAFIFLRGESGELRVGVRRLMRQQSNMPSSVISSHSM
HLGVLATASHAISTGTLFSVFYKPRTSRSEFIVSVNKYLEARSHKLSVGM
RFRMRFEGEEVPERRFSGTIVGVGNDKSSGWTDSEWRSLKVQWDEPSSIP
RPDRVSPWELEPLVATAPSNSQPTQRNKRARPPVLPSAPDLSVLGSWKSP
IDSPLGRDLYPSPKFSSTTQGSSLGCAGNGSLTTVASGSIYWPKHAETIS
ESFTPLNSNRESGEKRQSTGSGCRLFGIQLRDATNLEENSPAVVTHGTAG
DDRPIPPGDADSDQYSEPSNLNRSNIPSMSCDPDKSCLKSSQESHSRTIR
SCTKVHMQGIAVGRAVDLTRFHRYEDLLVKLEGMFDIEGELCGSERKWQV
VYTDDEDDVMMVGDDPWHEFCSIVRKIYIYTTEEVKKLSPKIKFPANEVK
TSKLDSDTAGNTDDRSSIVGSGC
>PgrARF14
MAGLIDLNTVDDDEAPPTSAPLSSPSTSSSALSASNSNASSSSSAVAAAP
PTAAPYPVCLELWQACAGPLISLPRKGSGVAYFPQGQLEQSSDLPVPACR
LPPHVFCRVVDVKLYADATSSDDAYAQVALLPEHEQNEQKLRERDLEAEA
EEDETEPAGKSTTPHMFCKTLTASDTSTHGGFSVPRRAAEDCFPPLDYSQ
QRPSQELVAKDLHSLEWKFRHIYRGQPRRHLLTTGWSAFVNKKKLVSGDA
VLFLRGEDGELRLGIRRAAQVKGSATHPSLRIQHLNQSALMEIPKALSVG
GVFNVYYDPRSTTSQFITPYRKFFKSLDCSFTPGMRFKMRFEGEDASGQR
WDNMDAIRCNRICPWEIESCSSVPAANGFKLPGSKRTRFGIPPVGPEYPV
PNGFGAPDFGESYRFQKVLQGQENSGFDAAACNGMESQNRPLSELRRNLL
GSNGSQAIGTAYNCIGFGESFRFHKVLQGQETFPRQSYGQSIYDNEVRAN
RRFGSFDTVQAVSSWNEWPGSTFMMGPNSHVGPQALPAQASSLSSVLTFP
NAMTNFKMLPCLHEASKGLRVGNEGLKGDSLLWDRKLGIPDDCNHSRPLP
PSHHKGNRDVAPFKRGCRLFGFSLMEGEKFSEKEADLGPPPLNPDASICS
QLSTKEFVTSILYLLVGPRCFDDQGGLQRTLQRNALILHG
>PgrARF15
MLMFVTVFSNLILQNEQKLRERDLEAEAEEDETEPAGKSTTPHMFCKTLT
ASDTSTHGGFSVPRRAAEDCFPPLDYSQQRPSQELIAKDLHSLEWKFRHI
YWGQPRRHLLTTGWSAFVNKKKLVSGDAVLFLRGEDGELRLGIRRAAQVK
GSATHPSLRIQHLNQSALMEIPKALSVGGVFNVYYDPRSTTSHFIIPYRK
FFKSLDCSFTPGMRFKMRFEGEDASEQRLGGTIWMPFNATGFVHGKLSHA
VQYLLQMALSCLALSGPDGFGAPDFGESYRFQKVLQGQENSGFDAAACNG
MESQNRPLSELRRNLLGSNGSQAIGTAYNCIGFGESFRFHKVLQGQETFP
RQSYGKSIYDNEVRADRRFGSFDTVQAVSSWNVWSGSSFMIGPNSHVGPQ
AIPAQASSLSSVLTFPNAMTNFKMLPCLHEVSKGLRVGNEGLKGDSLLWD
RKLGIPDDCNHSRPLPPSHHKGNQDVAPFKRGCRLFGFSLIEGEKFSEKE
ADLGLPPLNPDASICSQLSTKEFVTSILYLLVGPRCFDDQGGLQRTLQRN
ALILHG
>PgrARF8
MRLSPAGFSHQPQEGEKKCLNSELWHACAGPLVSLPQVGSRVVYFPQGHS
EQVAASTNKEVDAHIPNYPSLPPQLICQLHNVTMHADVETDEVYAQMTLQ
PLSPQEQKDVYLLPAELGAPSKQPTNYFCKTLTASDTSTHGGFSVPRRAA
EKVFPPLDYTQQPPAQELIARDLHDNEWKFRHIFRGQPKRHLLTTGWSVF
VSAKRLIAGDSVLFIWNEKNQLLLGIRRANRPQTVMPSSVLSSDSMHIGL
LAAAAHAAATNSRFTIFYNPRASPSEFVIPLAKYVKAVYHTRVSVGMRFR
MLFETEESSVRRYMGTITGISDLDPIRWPNSHWRSVKVGWDESTAGERQP
RVSLWEIEPLTTFPMYPSPFPLRLKRPWPSGLPSFHALKDGDMSINSPLM
WLQGSVGDQGIQSFNFQGFGMNPWVQPRLDASHLTGLQPDVYQAMAAAAL
QEMRAVDSSKSVSPSLLPPLTQTQSTSFQRQLLQQSQPQSTFVQGFPESQ
ASAQAQAQAQLLQQQLQRQHSFIEQRQHLQQSQQQQQLQQSPQQQQLQQS
PQQQLQQSQQQQQRLQQSQQQQQHRLQQSQQQQQQQQQQQLLQQPQHQQL
QQSQQLSQVSIQQQIPSIVSSLPQYASSSGSQAQRPQTFSDRVGSTNNTL
GASDVSPMQSILGSLSHDGGSHLLNVNGPNPTCPTSAMSSPSLIPKQSSV
EVEPLVVPSVPLVNSSVSELASLLPPFPGREYSAPTAYQGSAADPQSSLL
FGVNIDSSSYMLQNGMQHLRSIGSENDSLPVPFASSDFAATATGTDFPLN
SEMTTSSCVDEPGFLPSTGHVDQVNPSTGNFVKVQKLGSLGRSLDISKFS
SYKELGSELARMFGLEGQLEDPQRSGWQLVFVDRENDILLLGDGPWQEFV
NNVWYIKILSPLEVPQLGKEGLSPAASLPSNHRLSNGNRTASEEYVSRQE
LRNMNNGIASRGSLDY
>PgrARF9
MANRAEGDDDLYSELWKACAGPLVDVPREGDRVFYFPQGHMEQLEASMNQ
ELNQRIPLFGLSSKILCRVIHVQLLAEQDTDEVYAQITLLPEQNQEEPTS
PDQCPPEPPRPTVHNFCKVLTASDTSTHGGFSILKKHATECLPPLDMNLA
TPTQELVTKDLHGYEWKFKHIFRGQPRRHLLTTGWSTFVTSKRLIAGDSF
VFLRGENGELRVGVRRLARQQSSMPSSVISSQSMHLGVLATASHAVQTQT
LFVVYYKPRTSQFIITLNKYLDAVKNKFAVGMRFKMSFEGEDTPERRFSG
TIVGEEDISPHWPDSRWRSLKVQWDELASILRPDRVSPWEIEPFVTSVPA
PLPQSVSLKNKRPRAAEVSGLGDAAAPALRSSMLTQSHDQLSVTAEGKHG
DHHVLWHHSQTDMNGSCMNGSGNCNSIPRTRNEGVWPSSSCVTVTQHVFE
ETNEEDKAVSTWPIVPAYSTAYPSKPKTELTLDPVEKVKKPETASSCRLF
GIDLMSHSVSPRPQEKVPVEPLNVSAVSNEMSVADSSLKPELSKAPKDTN
QGQQVWAKESQSKQNVISSRSRTKGIAVGRAVDLTVLDGYDQLIDELEEM
FDMKGEIRPRNKWEIVYTDDEGDMMLVGDYPWQEFRNMVRRIFIWSIHDV
KKMSSGSKLPASSTEDEGTLRGVEQAET
>PgrARF10
MITFMDSKEKLKDVERTLDSQLWHACAGGMVQMPPVNSKVFYFPQGHAEH
ASGPVDFRSFPRLPPYIPCRVSSIKFMADPETDEVYSKIRLIPLTGAEGP
DFEDDRLGGGGLSGPDGTQEKPASFAKTLTQSDANNGGGFSVPRYCAETI
FPRLDYSADPPVQTILAKDVHGETWKFRHIYRGTPRRHLLTTGWSTFVNH
KKLVAGDSIVFMRAENGDLCVGIRRAKRGIGGGPESSTGWNSCSVTPYGG
FSAFLRDEETKLMRNGNGSNGVGSNGGSNGKGKVTIEAVVEAAKLAASRQ
AFEVVYYPRASTPEFCVKSCLVKSAMQIRWCSGMRFKMAFETEDSSRISW
FMGTISSAQVADPIHWPDSPWRLLQVTWDEPDLLQNVKRVSPWLVELVSN
MPAIHLSPFSPPRKKLRLPQYPDFPLEGGQFPLPPMFSGNILGRPGGSPF
GCPPDTSHPAGMQGARHAHHYALSLPDLHLNRPQHVNPGPFMSSLSHFLT
PNRTSNGPLISKPSTIDPGSCFLTMKTSGKARKKPEDSKTPQLVLFGQPI
LTEQQISLSCSGNTVSSEGTVDKIGNASDGTSHRSLQLYRENHRKTPEPA
VEIGHCKVFMESEDVGRTLDLSLLGSYDELYKKLAEMFGVENSQTLNHVK
YRDSTGAVKHVGEEPFGEFMKTARRLTILTDSSSDNKVGI
>PgrARF16
MKRNTVEKCLDPQLWHACAGGMVQMPPLNSKVFYFPQGHAEHAQGPVDFG
NSHNIPPLVLCRLAAIKYMADRETDEVFARITLVPVKVQGLDLDNDGLMD
HDGAESPEKAASFAKTLTQSDANNGGGFSVPRYCAETIFPRLDYSAEPPV
QTIIAKDVHGESWKFRHIYRGTPRRHLLTTGWSNFVNQKKLVAGDSIVFL
RAENGDLCVGIRRVKRGGFGGGPEYGSGWNSSSGPFGGYSMFMREDGNNN
PMQKASDNGGVGRVTAESVVRAAALAASGRPFDVAYYPRAGTPEFFVKAS
SVSHSMTIQWCSGMRFKMPFETEDSSRISWFMGTISLVQVADPIHWPNSP
WRLLQVAWDEPDLLQNVKRVSPWLVELVSTMPSIHLSPFSPPRKKLRVPP
TADFSLMEQLQLPSSFPSNPLLMGQSNSPLCYIPDNIIPAGIQGARHAHY
GLSPSDLSLNKLHSSSLFLNKSRHHLDNHNFAPPLPTRFNHEPNGNPNTN
NISCLLTMATPANHFKENGEKKSGSGGSPHILLFGQLILTQHQNSETSSS
GPPETSSSGPPETSSEEDNFQTRRKDNNNRKTELGLGVETGHCKVFMESE
DVGRTLDLSVLGSYEELYRNLAEMFGIEGSEMLRNILYRDAAGAIKHAGE
EPFSDFLKTAKRLTIPAGSSIRELLR
>PgrARF6
MRLSSACFSPPNQEGEKRVLNSELWHACAGPLVSLPAIGSRVVYFPQGHS
EQVAATTNREVDAHIPNYPSLPPQLICQLHNVTMHADIETDEVYAQMTLQ
PLSPQEQKETFLPAELGSLSKQPTNYFCKTLTASDTSTHGGFSVPRRAAE
KVFPPLDYSQQPPAQELIARDLHDNEWKFRHIFRGQPKRHLLTTGWSVFV
SAKRLVAGDSVLFIWNEKNQLLLGIRRANRPQTVMPSSVLSSDSMHLGLL
AAAAHAASTNSRFTIFYNPRASPCEFVIPLAKYVKAVYHTRISVGMRFRM
LFETEESSVRRYMGTITGISDLDPARWPNSHWRSVKVGWDESTAGERQPR
VSLWEIEPLTTFPMYPSPFPLRLKRPWPAGLPPFHDDGMGMASQLMWLQG
DGGDQRIPSLSFSGLGLHPWAQPRGLDASLLGLQPDMYQAVAAAAALQQD
MRPLEPSKHTFMQIPQLQNLPTGSSSLMQQPQMLPHPQQAFLQQSQLHSV
HQSQTQALGHPLLQQQLPRQHSFNEQQLVDHQQAPSVSSMSQSMPLLCHQ
MSFSDSNGNTVTSPVVSPLQSLLGSFPQDESSHLLCSLPQTSPLISSPSS
WPSKRAAVERLHPSGDSNNVSPKMQQVGPPAHNNSITQSSISLPPFPGAR
DCSVDQEGSTDPQSHLLFGVNLEPSSLLMQNGLSGLRGVVGSDGESTNLP
FTSNYMSNNMGSEFGLNPSITPASCNDGSGFLQSPENTGQGNTPSKTFVK
VYKSGSFGRSLDITKFSSYNELRSELAQMFGLEGLLEDPLRSGWQLVFVD
RENDVLLLGDGPWPEFVSSVWCIKILSPEEVQEMGKSGIELLNSATPIQR
LPNGTTTCDDFTTRQDSRSLSTGIPSVGSLDY
>AtARF23
MESGNVVNVQSELSGIIDGSKSYMYEQLWKLCAGPLCDIPKLGEKVYYFPQGHIELVEASTREELNELQPNCDLPSKLQC
RVIAIHLKVENNSDETYVEITLMPDTTQVVIPTENENQFRPIVNSFTKVLTASDTSAQGEFSVPCKHAIECLPPLDMSQP
IPAQELIAIDLHGNQWRFKHSYRVPRGDTTGWNAFTTSKKLVVGDVIVFARGETGELRVGIR
>AtARF19
MKAPSNGFLPSSNEGEKKPINSQLWHACAGPLVSLPPVGSLVVYFPQGHSEQVAASMQKQTDFIPNYPNLPSKLICLLHS
VTLHADTETDEVYAQMTLQPVNKYDREALLASDMGLKLNRQPTEFFCKTLTASDTSTHGGFSVPRRAAEKIFPPLDFSMQ
PPAQEIVAKDLHDTTWTFRHIYRGQPKRHLLTTGWSVFVSTKRLFAGDSVLFVRDEKSQLMLGIRRANRQTPTLSSSVIS
SDSMHIGILAAAAHANANSSPFTIFFNPRASPSEFVVPLAKYNKALYAQVSLGMRFRMMFETEDCGVRRYMGTVTGISDL
DPVRWKGSQWRNLQVGWDESTAGDRPSRVSIWEIEPVITPFYICPPPFFRPKYPRQPGMPDDELDMENAFKRAMPWMGED
FGMKDAQSSMFPGLSLVQWMSMQQNNPLSGSATPQLPSALSSFNLPNNFASNDPSKLLNFQSPNLSSANSQFNKPNTVNH
ISQQMQAQPAMVKSQQQQQQQQQQHQHQQQQLQQQQQLQMSQQQVQQQGIYNNGTIAVANQVSCQSPNQPTGFSQSQLQQ
QSMLPTGAKMTHQNINSMGNKGLSQMTSFAQEMQFQQQLEMHNSSQLLRNQQEQSSLHSLQQNLSQNPQQLQMQQQSSKP
SPSQQLQLQLLQKLQQQQQQQSIPPVSSSLQPQLSALQQTQSHQLQQLLSSQNQQPLAHGNNSFPASTFMQPPQIQVSPQ
QQGQMSNKNLVAAGRSHSGHTDGEAPSCSTSPSANNTGHDNVSPTNFLSRNQQQGQAASVSASDSVFERASNPVQELYTK
TESRISQGMMNMKSAGEHFRFKSAVTDQIDVSTAGTTYCPDVVGPVQQQQTFPLPSFGFDGDCQSHHPRNNLAFPGNLEA
VTSDPLYSQKDFQNLVPNYGNTPRDIETELSSAAISSQSFGIPSIPFKPGCSNEVGGINDSGIMNGGGLWPNQTQRMRTY
TKVQKRGSVGRSIDVTRYSGYDELRHDLARMFGIEGQLEDPLTSDWKLVYTDHENDILLVGDDPWEEFVNCVQNIKILSS
VEVQQMSLDGDLAAIPTTNQACSETDSGNAWKVHYEDTSAAASFNR
>AtARF5
MMASLSCVEDKMKTSCLVNGGGTITTTTSQSTLLEEMKLLKDQSGTRKPVINSELWHACAGPLVCLPQVGSLVYYFSQGH
SEQVAVSTRRSATTQVPNYPNLPSQLMCQVHNVTLHADKDSDEIYAQMSLQPVHSERDVFPVPDFGMLRGSKHPTEFFCK
TLTASDTSTHGGFSVPRRAAEKLFPPLDYSAQPPTQELVVRDLHENTWTFRHIYRGQPKRHLLTTGWSLFVGSKRLRAGD
SVLFIRDEKSQLMVGVRRANRQQTALPSSVLSADSMHIGVLAAAAHATANRTPFLIFYNPRACPAEFVIPLAKYRKAICG
SQLSVGMRFGMMFETEDSGKRRYMGTIVGISDLDPLRWPGSKWRNLQVEWDEPGCNDKPTRVSPWDIETPESLFIFPSLT
SGLKRQLHPSYFAGETEWGSLIKRPLIRVPDSANGIMPYASFPSMASEQLMKMMMRPHNNQNVPSFMSEMQQNIVMGNGG
LLGDMKMQQPLMMNQKSEMVQPQNKLTVNPSASNTSGQEQNLSQSMSAPAKPENSTLSGCSSGRVQHGLEQSMEQASQVT
TSTVCNEEKVNQLLQKPGASSPVQADQCLDITHQIYQPQSDPINGFSFLETDELTSQVSSFQSLAGSYKQPFILSSQDSS
AVVLPDSTNSPLFHDVWDTQLNGLKFDQFSPLMQQDLYASQNICMSNSTTSNILDPPLSNTVLDDFCAIKDTDFQNHPSG
CLVGNNNTSFAQDVQSQITSASFADSQAFSRQDFPDNSGGTGTSSSNVDFDDCSLRQNSKGSSWQKIATPRVRTYTKVQK
TGSVGRSIDVTSFKDYEELKSAIECMFGLEGLLTHPQSSGWKLVYVDYESDVLLVGDDPWEEFVGCVRCIRILSPTEVQQ
MSEEGMKLLNSAGINDLKTSVS
>AtARF6
MRLSSAGFNPQPHEGEKRVLNSELWHACAGPLVSLPPVGSRVVYFPQGHSEQVAASTNKEVDAHIPNYPSLHPQLICQLH
NVTMHADVETDEVYAQMTLQPLNAQEQKDPYLPAELGVPSRQPTNYFCKTLTASDTSTHGGFSVPRRAAEKVFPPLDYSQ
QPPAQELMARDLHDNEWKFRHIFRGQPKRHLLTTGWSVFVSAKRLVAGDSVLFIWNDKNQLLLGIRRANRPQTVMPSSVL
SSDSMHLGLLAAAAHAAATNSRFTIFYNPRASPSEFVIPLAKYVKAVYHTRVSVGMRFRMLFETEESSVRRYMGTITGIC
DLDPTRWANSHWRSVKVGWDESTAGERQPRVSLWEIEPLTTFPMYPSPFPLRLKRPWPPGLPSFHGLKEDDMGMSMSSPL
MWDRGLQSLNFQGMGVNPWMQPRLDTSGLLGMQNDVYQAMAAAALQDMRGIDPAKAAASLLQFQNSPGFSMQSPSLVQPQ
MLQQQLSQQQQQLSQQQQQQQQLSQQQQQQLSQQQQQQLSQQQQQQLSQQQQQQAYLGVPETHQPQSQAQSQSNNHLSQQ
QQQVVDNHNPSASSAAVVSAMSQFGSASQPNTSPLQSMTSLCHQQSFSDTNGGNNPISPLHTLLSNFSQDESSQLLHLTR
TNSAMTSSGWPSKRPAVDSSFQHSGAGNNNTQSVLEQLGQSHTSNVPPNAVSLPPFPGGRECSIEQEGSASDPHSHLLFG
VNIDSSSLLMPNGMSNLRSIGIEGGDSTTLPFTSSNFNNDFSGNLAMTTPSSCIDESGFLQSSENLGSENPQSNTFVKVY
KSGSFGRSLDISKFSSYHELRSELARMFGLEGQLEDPVRSGWQLVFVDRENDVLLLGDDPWPEFVSSVWCIKILSPQEVQ
QMGKRGLELLNSAPSSNNVDKLPSNGNCDDFGNRSDPRNLGNGIASVGGSFNY
>AtARF13
MENNGEMNAQPELSVDITKTYMYEKLWNICAGPLCVLPKPGEKVYYFPQGHIELIENSTRDELDHIRPIFDLPSKLRCRV
VAIDRKVDKNTDEVYAQISLMPDTTEVMTHNTTMDTRRPIVYFFSKILTASDVSLSGGLIIPKQYAIECFPPLDMSQPIS
TQNLVAKDLYGQEWSFKHVFRGTPQRHMFTSGGGWSVFATTKRLIVGDIFVLLRGENGELRFGIRRAKHQQGHIPSSVIS
ANCMQHGVIASVVNAFKTKCMFNVVYKPSSSQFVISYDKFVDAMNNNYIVGSRFRMQFEGKDFSEKRYDGTIIGVNDMSP
HWKDSEWRSLKVQWDELSPFLRPNQVSPWDIEHLIPSSDISQSSLKKKKHWLQLNEIGATLSNLWTCQEIGQRSMNSPIS
VPEFSYPNAIEDSKFLSGLLLNHSLLAIPNENYNSDQMIQPRKEDITTEATTSCLLFGVDLTKVSKSKDSICPIESCKKS
EISKLKNQKATTSCLKIKSLTKPNL
>AtARF12
MESGNVVNAQPELSGIIDGSKSYVYEQLWKLCAGPLCDIPKLGEKVYYFPQGHIELVETSTREELNELQPICDLPSKLQC
RVIAIHLKVENNSDETYAEITLMPDTTQVVIPTQNENQFRPLVNSFTKVLTASDTSAHGGFFVPKKHAIECLPSLDMSQP
LPAQELLAIDLHGNQWRFNHNYRGTPQRHLLTTGWNAFTTSKKLVAGDVIVFVRGETGELRVGIRRARHQQGNIPSSIVS
IDCMRHGVVASAKHAFDNQCMFTVVYKPRSSKFIVSYDKFLDAVNNKFNVGSRFTMRLEGDDFSERRCFGTIIGVSDFSP
HWKCSEWRSLEVQWDEFTSFPGPKKVSPWDIEHLMPAINVPRSFLLKNKRLREVNEIGSSSSHLLPPILTQGQENEQLSV
ASPMNISLRYRDATEDAMNPSKLLMSYPVQPMPKLNYNNQMVTEMEENITTKTGTNFRLFGVTLDTPPVIKDPIEEIGSE
ISKLTEGKKFGLSQTLRSPTEIQNKQFSSSRTCTKVQMQGVTIGRAVDLSVLNGYDQLILELEKLFDIKGQLQTRNQWEI
AFTDSDEDKMLVGDDPWPEFCNMVKKIFIQKRR
>AtARF22
MESGNIVNAQPELSGIIDGSKSYMYEQLWKLCAGPLCDIPKLGEKIYYFPQGNIELVEASTREELNELKPICDLPSKLQC
RVIAIQLKVENNSDETYAEITLMPDTTQVVIPTQNENQFRPLVNSFTKVLTASDTSGGFFVPKKHAIECLPPLDMSQPLP
TQELLATDLHGNQWRFNHNYRGTPQRHLLTTGWNAFTTSKKLVAGDVIVFVRGETGELRVGIRRAGHQQGNIPSSIISIE
SMRHGVIASAKHAFDNQCMFIVVYKPRSSQFIVSYDKFLDAVNNKFNVGSRFTMRFEGDDFSERRYFGTIIGVSDFSPHW
KCSEWRNLEVQWDEFASFSRPNKVSPWEIEHLMPALNVPRPSLLKNKRLREVNEIGSSSSHLLPPILTQGQEIGQLSVAS
PMNISLTYRDTTEDVMNPSRLLMSYPVQPMPKLNYNNQMVTQIEENITTKTGTNFRLFGVSLVTPSVIKDPIEEIGSEIS
KLTEGKKFGQSQTLRSPTEIQSKQFSSTRTCTKVQMQGVTIERAVDLSVLNGYDQLILELEELFDLKGQLQTRNQWEIAF
TDSDDDKMLVGDDPWPEFCNMVKKILIFKRGGQKLEVQ
>AtARF21
MESGNIVNAQPKLSGIIDGSKSYMYEQLWKLCAGPLCDIPKLGENVYYFPQGNIELVQASTREELNELQPICDLPSKLQC
RVIAIHLKVENNSDEIYAEITLMPDTTQVVIPTQSENRFRPLVNSFTKVLTASDTSAYGGFSVPKKHAIECLPPLDMSQP
LPAQEILAIDLHDNQWRFRHNYRGTPQRHSLTTGWNEFITSKKLVKGDVIVFVRGETGELRVGIRRARHQQGNIPSSIVS
IDCMRHGVIASAKHAFDNQCIFIVVYKPRSSQFIVSYDKFLDAVNNKFNVGSRFTMRFEGDDFSERRYFGTIIGVSDFSP
HWKCSEWRSLEVQWDEFASFSRPNKVSPWEIEHLVPALNVPRSSLLKNKRLREVNEFGSSSSHLLPPILTQGQEIGQLSV
ASPMNISLRYRDTTEAAMNPSRLLMSYPVQPMPKLNYNNQMVTQIEENITTKAGTNFRLFGVTLDTPPMIKDPIKQIGSD
ISKLTERKKFGQSQTLRSPIEIQSKQFSSSRTCTKVQMQGVTIGRAVDLSVLNGYDQLILELEKLFDIKGQLQTRNQWKI
AFTDSDGYEMLVGDDPWPEFCKMVKKILIYSKEEVKNLKSSKSLSS
>AtARF20
METGNVVNAQPELSGIIDGSKSYMYEQLWKLCAGPLCDIPKLGENVYYFPQGNIELVDASTREELNELQPICDLPSKLQC
RVIAIHLKVENNSDETYAEITLMPDTTQVVIPTQSENQFRPLVNSFTKVLTASDTSAYGGFFVPKKHAIECLPPLPLPAQ
ELLAKDLHGNQWRFRHSYRGTPQRHSLTTGWNEFTTSKKLVKGDVIVFVRGETGELRVGIRRARHQQGNIPSSIVSIDCM
RHGVIASAKHALDNQCIFIVVYKPSIRSSQFIVSYDKFLDAMNNKFIVGSRFTMRFEGDDFSERRYFGTIIGVNDFSPHW
KCSEWRSLEVQWDEFASFSRPNKVSPWEIEHLMSALNVPRSSLLKNKRLREVNEFGQEIGQLSVASPMNTSLRYRDTTED
AMNPSRLLMSYPVQPMPKLNYNNQMVTQIEENITTKAVTNFRLFGVSLAIPLVIKDPIEEIGSDISKLTEGKKFGQSQTL
RSPIEIQSKQFGSTRTCTKVQMQGVTIGRAVDLSVLNGYDQLILELEKLFDLKGQLQTRNQWKIAFTDSDGYEMLVGDDP
WPEFCKMVKKILIYSKEEVKNLKSSKSLSS
>AtARF15
METGNVVNAQPELSGIIDRSKSYMYEQLWKLCAGPLCDIPKLGEKVYYFPQGNIELVEASTREELNELQPICDLPSKLQC
RVIAIHLKVENNSDETYAKITLMPDTTVSENLQVVIPTQNENQFRPLVNSFTKVLTASDISANGVFSVPKKHAIECLPPL
DMSQPLPAQELLAIDLHGNQWSFRHSYRGTPQRHLLTTGWNEFTTSKKLVKGDVIVFVRGETGELRVGIRRARHQQGNIP
SSIVSIDCMRHGVIASAKHAFDNQCMFIVVYKPRSSQFIVSYDKFLDAVNNKFNVGSRFTMRFEGDDLSERRYFGTIIGV
SNFSPHWKCSDWRSLEVQWDEFASFLRPNKVSPWEIEHLMPALNVPRSSFLKNKRLREVNEFGSSSSHLLPPILTQGQEI
GQLSVASPMNISLLYRETTEDAMNPSRLLMSYPVQPMPKRNYNNQMVTQIEENITTKAGTNFRLFGVSLATPPVIKDPIE
QIGSDISKLTEGKKFGQSQTLRSPTKIQSKQFSSTRTCTKVQMQGVTIGRAVDLSVLNGYDQLILELEKLFDLKGQLQTR
NQWKIIFTGSDEDEMLVGDDPWPEFCNMVKRIYIQKRR
>AtARF14
MESGNVVNTQPELSGIIDGSKSYMYEQLWKLCAGPLCDIPKLGEKVYYFPQGHIELVEASTREELNELQPICDFPSKLQC
RVIAIQLKVENNSDETYAEITLMPDTTQVVIPTQNQNQFRPLVNSFTKVLTASDTSVHGGFSVPKKHAIECLPPLDMSQP
LPTQEILAIDLHGNQWRFRHIYRGTAQRHLLTIGWNAFTTSKKLVEGDVIVFVRGETGELRVGIRRAGHQQGNIPSSIVS
IESMRHGIIASAKHAFDNQCMFIVVYKPRSSQFIVSYDKFLDVVNNKFNVGSRFTMRFEGDDFSERRSFGTIIGVSDFSP
HWKCSEWRSLEVQWDEFASFPRPNQVSPWDIEHLTPWSNVSRSSFLKNKRSREVNEIGSSSSHLLPPTLTQGQEIGQQSM
ATPMNISLRYRDITEDAMTPSRLLMSYPVQPMAKLNYNNVVTPIEENITTNAVASFRLFGVSLATPSVIKDPVEQIGLEI
SRLTQEKKFGQSQILRSPTEIQSKQFSSTRTCTKVQMQGVTIGRAVDLSVLNGYDQLILELEKLFDLKGQLQARNQWEIA
FTNNEEDKMLVGEDPWPEFCNMVKKIFIYSKEEVKNLKSRKSLSS
>AtARF1
MAASNHSSGKPGGVLSDALCRELWHACAGPLVTLPREGERVYYFPEGHMEQLEASMHQGLEQQMPSFNLPSKILCKVINI
QRRAEPETDEVYAQITLLPELDQSEPTSPDAPVQEPEKCTVHSFCKTLTASDTSTHGGFSVLRRHADDCLPPLDMSQQPP
WQELVATDLHNSEWHFRHIFRGQPRRHLLTTGWSVFVSSKKLVAGDAFIFLRGENEELRVGVRRHMRQQTNIPSSVISSH
SMHIGVLATAAHAITTGTIFSVFYKPRTSRSEFIVSVNRYLEAKTQKLSVGMRFKMRFEGEEAPEKRFSGTIVGVQENKS
SVWHDSEWRSLKVQWDEPSSVFRPERVSPWELEPLVANSTPSSQPQPPQRNKRPRPPGLPSPATGPSGPVTPDGVWKSPA
DTPSSVPLFSPPAKAATFGHGGNKSFGVSIGSAFWPTNADSAAESFASAFNNESTEKKQTNGNVCRLFGFELVENVNVDE
CFSAASVSGAVAVDQPVPSNEFDSGQQSEPLNINQSDIPSGSGDPEKSSLRSPQESQSRQIRSCTKVHMQGSAVGRAIDL
TRSECYEDLFKKLEEMFDIKGELLESTKKWQVVYTDDEDDMMMVGDDPWNEFCGMVRKIFIYTPEEVKKLSPKNKLAVNA
RMQLKADAEENGNTEGRSSSMAGSR
>AtARF17
MSPPSATAGDINHREVDPTIWRACAGASVQIPVLHSRVYYFPQGHVEHCCPLLSTLPSSTSPVPCIITSIQLLADPVTDE
VFAHLILQPMTQQQFTPTNYSRFGRFDGDVDDNNKVTTFAKILTPSDANNGGGFSVPRFCADSVFPLLNFQIDPPVQKLY
VTDIHGAVWDFRHIYRGTPRRHLLTTGWSKFVNSKKLIAGDSVVFMRKSADEMFIGVRRTPISSSDGGSSYYGGDEYNGY
YSQSSVAKEDDGSPKKTFRRSGNGKLTAEAVTDAINRASQGLPFEVVFYPAAGWSEFVVRAEDVESSMSMYWTPGTRVKM
AMETEDSSRITWFQGIVSSTYQETGPWRGSPWKQLQITWDEPEILQNVKRVNPWQVEIAAHATQLHTPFPPAKRLKYPQP
GGGFLSGDDGEILYPQSGLSSAAAPDPSPSMFSYSTFPAGMQGARQYDFGSFNPTGFIGGNPPQLFTNNFLSPLPDLGKV
STEMMNFGSPPSDNLSPNSNTTNLSSGNDLVGNRGPLSKKVNSIQLFGKIITVEEHSESGPAESGLCEEDGSKESSDNET
QLSLSHAPPSVPKHSNSNAGSSSQG
>AtARF10
MEQEKSLDPQLWHACAGSMVQIPSLNSTVFYFAQGHTEHAHAPPDFHAPRVPPLILCRVVSVKFLADAETDEVFAKITLL
PLPGNDLDLENDAVLGLTPPSSDGNGNGKEKPASFAKTLTQSDANNGGGFSVPRYCAETIFPRLDYSAEPPVQTVIAKDI
HGETWKFRHIYRGTPRRHLLTTGWSTFVNQKKLIAGDSIVFLRSESGDLCVGIRRAKRGGLGSNAGSDNPYPGFSGFLRD
DESTTTTSKLMMMKRNGNNDGNAAATGRVRVEAVAEAVARAACGQAFEVVYYPRASTPEFCVKAADVRSAMRIRWCSGMR
FKMAFETEDSSRISWFMGTVSAVQVADPIRWPNSPWRLLQVAWDEPDLLQNVKRVSPWLVELVSNMPTIHLSPFSPRKKI
RIPQPFEFPFHGTKFPIFSPGFANNGGGESMCYLSNDNNNAPAGIQGARQAQQLFGSPSPSLLSDLNLSSYTGNNKLHSP
AMFLSSFNPRHHHYQARDSENSNNISCSLTMGNPAMVQDKKKSVGSVKTHQFVLFGQPILTEQQVMNRKRFLEEEAEAEE
EKGLVARGLTWNYSLQGLETGHCKVFMESEDVGRTLDLSVIGSYQELYRKLAEMFHIEERSDLLTHVVYRDANGVIKRIG
DEPFSDFMKATKRLTIKMDIGGDNVRKTWITGIRTGENGIDASTKTGPLSIFA
>AtARF3
MGGLIDLNVMETEEDETQTQTPSSASGSVSPTSSSSASVSVVSSNSAGGGVCLELWHACAGPLISLPKRGSLVLYFPQGH
LEQAPDFSAAIYGLPPHVFCRILDVKLHAETTTDEVYAQVSLLPESEDIERKVREGIIDVDGGEEDYEVLKRSNTPHMFC
KTLTASDTSTHGGFSVPRRAAEDCFPPLDYSQPRPSQELLARDLHGLEWRFRHIYRGQPRRHLLTTGWSAFVNKKKLVSG
DAVLFLRGDDGKLRLGVRRASQIEGTAALSAQYNQNMNHNNFSEVAHAISTHSVFSISYNPKASWSNFIIPAPKFLKVVD
YPFCIGMRFKARVESEDASERRSPGIISGISDLDPIRWPGSKWRCLLVRWDDIVANGHQQRVSPWEIEPSGSISNSGSFV
TTGPKRSRIGFSSGKPDIPVSEGIRATDFEESLRFQRVLQGQEIFPGFINTCSDGGAGARRGRFKGTEFGDSYGFHKVLQ
GQETVPAYSITDHRQQHGLSQRNIWCGPFQNFSTRILPPSVSSSPSSVLLTNSNSPNGRLEDHHGGSGRCRLFGFPLTDE
TTAVASATAVPCVEGNSMKGASAVQSNHHHSQGRDIYAMRDMLLDIAL
>AtARF11
MANVEADFRTSGSNDDELYTELWKACAGPLVEVPRYGERVFYFPQGHMEQLVASTNQGVVDQEIPVFNLPPKILCRVLSV
TLKAEHETDEVYAQITLQPEEDQSEPTSLDPPLVEPAKPTVDSFVKILTASDTSTHGGFSVLRKHATECLPSLDMTQPTP
TQELVARDLHGYEWRFKHIFRGQPRRHLLTTGWSTFVTSKRLVAGDAFVFLRGETGDLRVGVRRLAKQQSTMPASVISSQ
SMRLGVLATASHAVTTTTIFVVFYKPRISQFIISVNKYMMAMKNGFSLGMRYRMRFEGEESPERIFTGTIIGSGDLSSQW
PASKWRSLQIQWDEPSSIQRPNKVSPWEIEPFSPSALTPTPTQQQSKSKRSRPISEITGSPVASSFLSSFSQSHESNPSV
KLLFQDPATERNSNKSVFSSGLQCKITEAPVTSSCRLFGFDLTSKPASATIPHDKQLISVDSNISDSTTKCQDPNSSNSP
KEQKQQTSTRSRIKVQMQGTAVGRAVDLTLLRSYDELIKELEKMFEIEGELSPKDKWAIVFTDDEGDRMLVGDDPWNEFC
KMAKKLFIYPSDEVKKMRSKSLLGDKGTIVNLESDQRTVHV
>AtARF18
MASVEGDDDFGSSSSRSYQDQLYTELWKVCAGPLVEVPRAQERVFYFPQGHMEQLVASTNQGINSEEIPVFDLPPKILCR
VLDVTLKAEHETDEVYAQITLQPEEDQSEPTSLDPPIVGPTKQEFHSFVKILTASDTSTHGGFSVLRKHATECLPSLDMT
QATPTQELVTRDLHGFEWRFKHIFRGQPRRHLLTTGWSTFVSSKRLVAGDAFVFLRGENGDLRVGVRRLARHQSTMPTSV
ISSQSMHLGVLATASHAVRTTTIFVVFYKPRISQFIVGVNKYMEAIKHGFSLGTRFRMRFEGEESPERIFTGTIVGSGDL
SSQWPASKWRSLQVQWDEPTTVQRPDKVSPWEIEPFLATSPISTPAQQPQSKCKRSRPIEPSVKTPAPPSFLYSLPQSQD
SINASLKLFQDPSLERISGGYSSNNSFKPETPPPPTNCSYRLFGFDLTSNSPAPIPQDKQPMDTCGAAKCQEPITPTSMS
EQKKQQTSRSRTKVQMQGIAVGRAVDLTLLKSYDELIDELEEMFEIQGQLLARDKWIVVFTDDEGDMMLAGDDPWNEFCK
MAKKIFIYSSDEVKKMTTKLKISSSLENEEYGNESFENRSRG
>AtARF9
MANRGGEYLYDELWKLCAGPLVDVPQAQERVYYFPQGHMEQLEASTQQVDLNTMKPLFVLPPKILCNVMNVSLQAEKDTD
EVYAQITLIPVGTEVDEPMSPDPSPPELQRPKVHSFSKVLTASDTSTHGGFSVLRKHATECLPPLDMTQQTPTQELVAED
VHGYQWKFKHIFRGQPRRHLLTTGWSTFVTSKRLVAGDTFVFLRGENGELRVGVRRANLQQSSMPSSVISSHSMHLGVLA
TARHATQTKTMFIVYYKPRTSQFIISLNKYLEAMSNKFSVGMRFKMRFEGEDSPERRYSGTVIGVKDCSPHWKDSKWRCL
EVHWDEPASISRPNKVSPWEIEPFVNSENVPKSVMLKNKRPRQVSEVSALDVGITASNLWSSVLTQPHEFAQSCITSQWS
SPQQCHRDANEDAKKSDWLNNSYSVSNVAKDSTLNDQMVSPVEQKKPETTANYRLFGIDLMSSSLAVPEEKTAPMRPINI
SKPTMDSHSDPKSEISKVSEEKKQEPAEGSPKEVQSKQSSSTRSRTKVQMQGVPVGRAVDLNALKGYNELIDDIEKLFDI
KGELRSRNQWEIVFTDDEGDMMLVGDDPWPEFCNMVKRIFIWSKEEVKKMTPGNQLRMLLREVETTLTTTSKTDNHSN
>AtARF16
MINVMNPMKGGTEKGLDPQLWHACAGGMVRMPPMNSKVFYFPQGHAENAYDCVDFGNLPIPPMVLCRVLAIKYMADAESD
EVFAKLRLIPLKDDEYVDHEYGDGEDSNGFESNSEKTPSFAKTLTQSDANNGGGFSVPRYCAETIFPRLDYNAEPPVQTI
LAKDVHGDVWKFRHIYRGTPRRHLLTTGWSNFVNQKKLVAGDSIVFMRAENGDLCVGIRRAKRGGIGNGPEYSAGWNPIG
GSCGYSSLLREDESNSLRRSNCSLADRKGKVTAESVIEAATLAISGRPFEVVYYPRASTSEFCVKALDARAAMRIPWCSG
MRFKMAFETEDSSRISWFMGTVSAVNVSDPIRWPNSPWRLLQVAWDEPDLLQNVKRVNPWLVELVSNVHPIPLTSFSPPR
KKMRLPQHPDYNNLINSIPVPSFPSNPLIRSSPLSSVLDNVPVGLQGARHNAHQYYGLSSSDLHHYYLNRPPPPPPPSSL
QLSPSLGLRNIDTKNEKGFCFLTMGTTPCNDTKSKKSHIVLFGKLILPEEQLSEKGSTDTANIEKTQISSGGSNQNGVAG
REFSSSDEGSPCSKKVHDASGLETGHCKVFMESDDVGRTLDLSVLGSYEELSRKLSDMFGIKKSEMLSSVLYRDASGAIK
YAGNEPFSEFLKTARRLTILTEQGSESVVV
>AtARF7
MKAPSSNGVSPNPVEGERRNINSELWHACAGPLISLPPAGSLVVYFPQGHSEQVAASMQKQTDFIPSYPNLPSKLICMLH
NVTLNADPETDEVYAQMTLQPVNKYDRDALLASDMGLKLNRQPNEFFCKTLTASDTSTHGGFSVPRRAAEKIFPALDFSM
QPPCQELVAKDIHDNTWTFRHIYRGQPKRHLLTTGWSVFVSTKRLFAGDSVLFIRDGKAQLLLGIRRANRQQPALSSSVI
SSDSMHIGVLAAAAHANANNSPFTIFYNPRWAAPAEFVVPLAKYTKAMYAQVSLGMRFRMIFETEECGVRRYMGTVTGIS
DLDPVRWKNSQWRNLQIGWDESAAGDRPSRVSVWDIEPVLTPFYICPPPFFRPRFSGQPGMPDDETDMESALKRAMPWLD
NSLEMKDPSSTIFPGLSLVQWMNMQQQNGQLPSAAAQPGFFPSMLSPTAALHNNLGGTDDPSKLLSFQTPHGGISSSNLQ
FNKQNQQAPMSQLPQPPTTLSQQQQLQQLLHSSLNHQQQQSQSQQQQQQQQLLQQQQQLQSQQHSNNNQSQSQQQQQLLQ
QQQQQQLQQQHQQPLQQQTQQQQLRTQPLQSHSHPQPQQLQQHKLQQLQVPQNQLYNGQQAAQQHQSQQASTHHLQPQLV
SGSMASSVITPPSSSLNQSFQQQQQQSKQLQQAHHHLGASTSQSSVIETSKSSSNLMSAPPQETQFSRQVEQQQPPGLNG
QNQQTLLQQKAHQAQAQQIFQQSLLEQPHIQFQLLQRLQQQQQQQFLSPQSQLPHHQLQSQQLQQLPTLSQGHQFPSSCT
NNGLSTLQPPQMLVSRPQEKQNPPVGGGVKAYSGITDGGDAPSSSTSPSTNNCQISSSGFLNRSQSGPAILIPDAAIDMS
GNLVQDLYSKSDMRLKQELVGQQKSKASLTDHQLEASASGTSYGLDGGENNRQQNFLAPTFGLDGDSRNSLLGGANVDNG
FVPDTLLSRGYDSQKDLQNMLSNYGGVTNDIGTEMSTSAVRTQSFGVPNVPAISNDLAVNDAGVLGGGLWPAQTQRMRTY
TKVQKRGSVGRSIDVNRYRGYDELRHDLARMFGIEGQLEDPQTSDWKLVYVDHENDILLVGDDPWEEFVNCVQSIKILSS
AEVQQMSLDGNFAGVPVTNQACSGGDSGNAWRGHYDDNSATSFNR
>AtARF8
MKLSTSGLGQQGHEGEKCLNSELWHACAGPLVSLPSSGSRVVYFPQGHSEQVAATTNKEVDGHIPNYPSLPPQLICQLHN
VTMHADVETDEVYAQMTLQPLTPEEQKETFVPIELGIPSKQPSNYFCKTLTASDTSTHGGFSVPRRAAEKVFPPLDYTLQ
PPAQELIARDLHDVEWKFRHIFRGQPKRHLLTTGWSVFVSAKRLVAGDSVIFIRNEKNQLFLGIRHATRPQTIVPSSVLS
SDSMHIGLLAAAAHASATNSCFTVFFHPRASQSEFVIQLSKYIKAVFHTRISVGMRFRMLFETEESSVRRYMGTITGISD
LDSVRWPNSHWRSVKVGWDESTAGERQPRVSLWEIEPLTTFPMYPSLFPLRLKRPWHAGTSSLPDGRGDLGSGLTWLRGG
GGEQQGLLPLNYPSVGLFPWMQQRLDLSQMGTDNNQQYQAMLAAGLQNIGGGDPLRQQFVQLQEPHHQYLQQSASHNSDL
MLQQQQQQQASRHLMHAQTQIMSENLPQQNMRQEVSNQPAGQQQQLQQPDQNAYLNAFKMQNGHLQQWQQQSEMPSPSFM
KSDFTDSSNKFATTASPASGDGNLLNFSITGQSVLPEQLTTEGWSPKASNTFSEPLSLPQAYPGKSLALEPGNPQNPSLF
GVDPDSGLFLPSTVPRFASSSGDAEASPMSLTDSGFQNSLYSCMQDTTHELLHGAGQINSSNQTKNFVKVYKSGSVGRSL
DISRFSSYHELREELGKMFAIEGLLEDPLRSGWQLVFVDKENDILLLGDDPWESFVNNVWYIKILSPEDVHQMGDHGEGS
GGLFPQNPTHL
>AtARF4
MEFDLNTEIAEVEEEENDDVGVGVGGGTRIDKGRLGISPSSSSSCSSGSSSSSSSTGSASSIYSELWHACAGPLTCLPKK
GNVVVYFPQGHLEQDAMVSYSSPLEIPKFDLNPQIVCRVVNVQLLANKDTDEVYTQVTLLPLQEFSMLNGEGKEVKELGG
EEERNGSSSVKRTPHMFCKTLTASDTSTHGGFSVPRRAAEDCFAPLDYKQQRPSQELIAKDLHGVEWKFRHIYRGQPRRH
LLTTGWSIFVSQKNLVSGDAVLFLRDEGGELRLGIRRAARPRNGLPDSIIEKNSCSNILSLVANAVSTKSMFHVFYSPRA
THAEFVIPYEKYITSIRSPVCIGTRFRMRFEMDDSPERRCAGVVTGVCDLDPYRWPNSKWRCLLVRWDESFVSDHQERVS
PWEIDPSVSLPHLSIQSSPRPKRPWAGLLDTTPPGNPITKRGGFLDFEESVRPSKVLQGQENIGSASPSQGFDVMNRRIL
DFAMQSHANPVLVSSRVKDRFGEFVDATGVNPACSGVMDLDRFPRVLQGQEICSLKSFPQFAGFSPAAAPNPFAYQANKS
SYYPLALHGIRSTHVPYQNPYNAGNQSSGPPSRAINFGEETRKFDAQNEGGLPNNVTADLPFKIDMMGKQKGSELNMNAS
SGCKLFGFSLPVETPASKPQSSSKRICTKVHKQGSQVGRAIDLSRLNGYDDLLMELERLFNMEGLLRDPEKGWRILYTDS
ENDMMVVGDDPWHDFCNVVWKIHLYTKEEVENANDDNKSCLEQAALMMEASKSSSVSQPDSSPTITRV
>AtARF2
MASSEVSMKGNRGGDNFSSSGFSDPKETRNVSVAGEGQKSNSTRSAAAERALDPEAALYRELWHACAGPLVTVPRQDDRV
FYFPQGHIEQVEASTNQAAEQQMPLYDLPSKLLCRVINVDLKAEADTDEVYAQITLLPEANQDENAIEKEAPLPPPPRFQ
VHSFCKTLTASDTSTHGGFSVLRRHADECLPPLDMSRQPPTQELVAKDLHANEWRFRHIFRGQPRRHLLQSGWSVFVSSK
RLVAGDAFIFLRGENGELRVGVRRAMRQQGNVPSSVISSHSMHLGVLATAWHAISTGTMFTVYYKPRTSPSEFIVPFDQY
MESVKNNYSIGMRFKMRFEGEEAPEQRFTGTIVGIEESDPTRWPKSKWRSLKVRWDETSSIPRPDRVSPWKVEPALAPPA
LSPVPMPRPKRPRSNIAPSSPDSSMLTREGTTKANMDPLPASGLSRVLQGQEYSTLRTKHTESVECDAPENSVVWQSSAD
DDKVDVVSGSRRYGSENWMSSARHEPTYTDLLSGFGTNIDPSHGQRIPFYDHSSSPSMPAKRILSDSEGKFDYLANQWQM
IHSGLSLKLHESPKVPAATDASLQGRCNVKYSEYPVLNGLSTENAGGNWPIRPRALNYYEEVVNAQAQAQAREQVTKQPF
TIQEETAKSREGNCRLFGIPLTNNMNGTDSTMSQRNNLNDAAGLTQIASPKVQDLSDQSKGSKSTNDHREQGRPFQTNNP
HPKDAQTKTNSSRSCTKVHKQGIALGRSVDLSKFQNYEELVAELDRLFEFNGELMAPKKDWLIVYTDEENDMMLVGDDPW
QEFCCMVRKIFIYTKEEVRKMNPGTLSCRSEEEAVVGEGSDAKDAKSASNPSLSSAGNS
>EucARF8
MRLSSSGFNHQSPEASNAGEKKCLNSELWHACAGPLVSLPPVGSRVVYFPQGHSEQVAASTNKEVDAHIPNYPNLSPQLI
CQLHNVTMHADVETDEVYAQMTLQPLSPQEQKDLYLLPAELGTPSKQPTNYFCKTLTASDTSTHGGFSVPRRAAEKVFPP
LDYSQQPPAQELIARDLHDNEWKFRHIFRGQPKRHLLTTGWSVFVSAKRLVAGDSVLFIWNEKNQLLLGIRRANRPQTVM
PSSVLSSDSMHIGLLAAAAHAAATNSRFTIFYNPRASPSEFVIPLAKYVKAVYHTRVSVGMRFRMLFETEESSVRRYMGT
ITGISDLDPVRWQNSHWRSVKVGWDESTAGERQPRVSLWEIEPLTTFPMYPSPFPLRLKRPWPSGLPSFHALRDGDMSIS
SSLMWLQGVGDQGVQSLNFQGFGMTPWLQPRYDTSMAALQTDVYQAMASAALQDMRAVDPSKCASQSLLPLQQSQNVPMG
QASIIQRQMLQQSQSQNSLLQGFQENQATAQGQVLQHPSYNDQRQQQQQHQQQPQQSQQFNHTSLQQQMPNIITTLPQYG
SIGQSQSSSLPAISQSQQNIFSDGMENPIVASDVSPMQSILGSISRDGSSQLLSVNGSDSMISSSLLKKQNSVEPHLLSE
AAHCILPQVEQLATTHTNVSEFANYLPPFPGREYSAYPGATDPQSSLLFGVNIDSTSLMMQNGMQHLRNIGSEHDSLSVP
FGTSNFASVAGTEFPHNSDMATSSCVDESGFLQSSENVDQVNPPTRTFVKVHKSGTFGRSLDISKFSSYDELRSELARMF
GLEGQLEDPQRSGWQLVFVDRENDILLLGDDPWQEFVNNVWYIKILSPHEVKQLGKQGINPANSVPRQAL
>EucARF4
MEIDLNHAVSDVENASNACCDGHCEKGNGCLHCLSSTSSNSSSSSSSSAVPCSIYSELWHACAGRLTSLPKKGNVVLYFP
QGHLEQVASASPYSPMEMPTFDLQPQIFCRVVNVQLLANKDNDEVYTKVTLLPQLELVGLDSEGRALEELGVDENDIGGS
PPRSTPHMFCKTLTASDTSTHGGFSVPRRAAEDCFPPLDYKQQRPSQELVAKDLHGVEWRFRHIYRGQPRRHLLTTGWSV
FVSQKNLVSGDAVLFLRGEDGELRLGIRRAHRPRNVLPGSTVGEQNMCPAVLSAVASAVSTKSVFHVFYSPRASHAEFVV
PYQKYLKSINNVICIGTRFKMRVDVDDAPEKRCTGVVTRIGDLDPYRWPNSKWRCLMVQWDDDITNGHQDRVSPWEIDPS
VSHSPLSIQSSPRLKRPRTSLPTMPPVPGGGVRLLDFEESLRSSKVLQGQEKLHLVSPVYGRDTLNCQVDFEQSPAHQGL
ASVVVEKANNINEYMRANAPSYAGFVESDRFPRVLQGQEICTLKSLTTKPEYNLGTWGKSSLSCSSFGVHQAPKYHFDQV
KSSESLQKVYFPYNDILKSSQDRTRCSDSTNFLREVASVRSLRVQNEAIERTKVDVRNLESICTSPNFGDSQRAQANGSI
DSLLSGCKLFGYPLTAEAPTSTLQNSGKRSCTKVHKQGNLVGRAIDLSRLNSYQDLLNDLERLFSMEGLLRDHDKGWRIL
YTDSENDVMVLGDIPWHEFCDVVTKIHIYTQEEVEKMTTGMISDDTQSCLDQAPLMMEASKSSSVGQPDGSPTVVRL
>EucARF3
MASHEVSVVGSDRRERERTGCEDALYKELWHACAGPLVTVPREGELVYYFPQGHIEQIEASMNQVADRQIPFYNLPSKIL
CRVINVQLRAEPETDELFAQVTLLPVPNQDETAVEKETGHPLPPRPRVHSFCKTLTASDTSTHGGFSVLRRHADECLPQL
DMTKQPPTQELVAKDLHGNEWRFRHIFRGQPRRHLLQSGWSLFVSSKKLVAGDAFIFLRGENGELRVGVRRAMRQLNNVP
SSIMPSHSMHIGVLATAWHAISTGTMFTVYYKPRTSPAEFIIPFDKYIESAKFDYSIGMRFRMTFEGEEAPEQRFSGTVI
GSEDVDPPRWPGSKWRCLKVRWDEITSIHRPDRVSPWNIEPAVTAPDNLPASRPKRPRASMSSSTDSSVRMREGPLGNGT
DPPADIGFSKALQGQEFSTLKGSLTLNNDMENAEMPDAWYEFPGDNRKSMHFGQRKCRPNTWVPQLVQEATLINLVPDSG
TFHHRHGIFSSFLRRDSEITKRAKKQNSAEETKTDLIPSPGSVRQGPSLNMLGSGIVASLENESRQQQSLGNVKGDTKRE
MNSGNCFLPMHSPSLAQQELIKANGNGSCKLFGISLMSGTVATESDNGHVHGSQKPVLQSNLVDYSEPNVLGSPIKCLKI
APSPIAYGEQGRAFPSSEQPVRDVEGKHQAVSTRSCIKVHKQDIPVGRSVDLSRFHGYSELITELDEIFDFNGDLVAPSK
EWLVVFTDDEGDMMLVGDDPWEEFCGMVHKIFIYSREEVKRMAPRPLVPKSEEISPKTSHKRYSGGI
>EucARF19
MKMPASGAGAPSATATASPCEGGGEKKSVINPELWQACAGPLVNLPPAGTHVVYFPQGHSEQVAASMKKDVDAQVPNYPN
LPSKLLCLLHSVTLHADPETDEVFAQMTLQPVPSFDKEALLRSDLALKTTKPQPDFFCKTLTASDTSTHGGFSVPRRAAE
KIFPPLDFSMQPPAQELMARDLHDTMWNFRHIYRGQPKRHLLTTGWSLFVSGKRLFAGDSVLFIRDDKQQLLLGIRRANR
QPTNLSSSVLSSDSMHIGILAAAAHAAANNSPFTVFYNPSCFALRASPSEFVIPLAKYYKAVYSNQISLGMRFRMMFETE
DSGTRRFMGTITGMSDIDPVRWKDSQWRNLQVGWDESTAGEKRTRVSSWEIEPVTAPFFICPPPFFRSKRPRQPGMPDDD
LSDLDSLFKRTTMPWLVDDLSMKDPPALSGLGFMHWMSMQQSPSFANSIQSNYMPNLSNSVLQNLSGTDPSRQLGFSAPQ
MAQLNNLQFNTQRPPQQAQQLDQLTKLPSTLNPLSNIVQPQQQLTDISQQSRQSLINHTLPSTQVQAQVLQSQSLIQSST
LLPQQSLNQNQPFHRSLPQNLHQPQQQQIMGQNQQQSALNSQMPDQSSSQLPMPDNQIQLQMIQKLQQQQQQQQSLLAQQ
SALQQPTHPQQLQEQRQHPDVSQSFSKSMVTSQMLEMPQSTANSFSQPNIIPQQIQKNNSQLNVRFSNLSQQPKFQQEQS
GLLPEMVGHMGLPQISTSHASASASMLTGAAAGGPSVTTDDMPCSASASGQNCANIVQSMMNGRPHRSASISEDMSQSTA
TFWNPSALETIGSNGNNMMKDFQPKPDVKPSLDVSKGQNQGFFSAQTYLNGATTQTDYLDASSSTTSVCLSQSDAHIQQN
NSSVSYNQQSMLFRDTSQDREVQADIRSSVPFSSNADVQAGIPVNSDSMFGKGMVGLGKGFANDVPSAGILADYDNKEPQ
QLSSSMVSQSFGVSDVAFNLMESALNESTLVSRGPWGPAAPQFQRMRTFTKVYKRGAVGRSVDITRYSGYDELKQDLARR
FGIEGQLEDGQKVGWKLVYVDHENDVLLVGDDPWEDFVNCVRCIKILSPQEVQQMSLDGDFGNTTLPNQACSSSDGGNV
>EucARF7
MKVPSNGFLAGGGEGEKKSINSELWHACAGPLVSLPPVGSLVVYFPQGHSEQVAASMQKETTCVPSYPNLPPKLICMLHN
VTLHADLETDEVYAQMTLQPVSKYDQEALLASDMGLKQSRQPTEFFCKTLTASDTSTHGGFSVPRRAAEKIFPSLDFTMQ
PPCQELTARDLHDNSWTFRHIYRGQPKRHLLTTGWSVFVSTKRLFAGDSVLFIRDEKSQLLLGIRRANRQQPALSSSVIS
SDSMHIGILAAAAHAAANNSPFTIFYNPRWASPSEFVIPLAKYNKAFYTQVSLGMRFRMMFETEESGVRRYMGTITGISD
LDSVRWKNSQWRNLQVGWDESTAGERPSRVSMWEIEPVVTPFYICPPPFFRPKFPRQPDDESDVENAFKRAMPWLGDEFG
IKDTPSSIFPGLSLMQWMSMQQSNPLQATQSGLLPPMLSSTGLHNNLGIDDPSKLLSFQAPTQGLQFNKTNPQNQVSQLL
QPSMAWSQQHQLQQLLQNPLGHQQQQQQQQLQRQQQQQLQSSQQQTPQQLPQSQPPQQQPLQPQQFQQQSPHQPSQQTSQ
QQQVVQTPLGNGGVVTSNQFPSQMVQQSALYSQLQQQQQQQQQQLLTTQNAPSQPSILGINKVPVHPTSVSQDSKFQSQM
EQQQPSLLQRHQQQPMQMQPSSLLQQSWTQRAQPQLQPQLPQVLQQNLSEQQIQLQLQKLQQQQQHQQQLPNPAGPLLQP
QLQQQQQQQQQHQQQVVPQNQMPLSQQQLVCNSLPTPALLPPQPSNPNHLYGQQKALTAVRALSGLTDGDGPSCSTSPST
NNCHIPSSNFLCKNQVAQPVLVGDSSLIEPMNHLIQEHQMKPDARIKHELPSSKGHDQLKYKASVTDPLEVSSSATSYCL
DATAAQQNFSLPTFCLDSDVQSQPRNTSPFAANIDNLAADTLLSRGFDSQKDLQNLLSTYGGGTPRDIETELSTAAISSQ
SFGVPSMPFKAGCSNDVAINDTGVLNGGIWSSQTQRMRTYTKVQKRGSVGRSIDITRYRGYDELRRDLARMFGIEGQLED
PHRTDWKLVYMDHENDILLVGDDPWEEFVTCVQSVKILSSTEVQQMSLDGDLGLVPIPNQASSGTDSGNAWRGDILISR
>EucARF6
MRLSSAGFSPQAQEGEKRVLNSELWHACAGPLVSLPAIGSRVVYFPQGHSEQVAASTNQEVDAQIPNYPSLPPQLVCQLH
NVTMHADIETDEVYAQMTLQPLSPQEQKEAYLPAELGSPSKQPTNYFCKTLTASDTSTHGGFSVPRRAAEKVFPPLDYSL
QPPAQELIARDLHDNEWKFRHIFRGQPKRHLLTTGWSVFVSAKRLVAGDSVLFIWNEKNQLLLGVRRANRPQTVMPSSVL
SCDSMHLGLLAAAAHAAATNSRFTIFYNPRASPSEFVISLAKYIKAVYHTRVSVGMRFRMLFETEESSVRRYMGTITGIC
DLDPVRWPNSHWRSVKVGWDESTAGERQPRVSLWEIEPLTTFPMYPSPFPLRLKRPWPPGLPSYGLRDDDMGIASPSMWL
RDGDRGMQSLNFQGMGLTPWLQPRLDASMLGLQPDMYQAMAAAALQEMRAVDHSKLATASLMPVQHVQNITSASASLMPS
QMLISTQPQQSLLQGSRESPHHSVSQDQVQSHLLQRQLQHQNSFTNQQQPQQEQLRQQLVNQEQIPSASSPSQFALASQS
HTASLQTMPSLCQQLSFSDSTGNPVTSPVVSPLQTLLGSFTQDGSTHHLNLPRTNSSVSPSSWPSKRAAIESLVPSGPSQ
RVLPQMDQLGPPQNNLSPSSVSLPPFPGRECLDQEVTDVQSHLLFGVNLEPSSLLMQNGISSLRAVGSESDSTSMPFPSN
YISNSGADFAPNPSVAPPGGIDDSGFLQSPENLNQVNVPTRTFVKVYKSGSFGRSLDITKFSSYNELRSELARMFSLEGQ
LEDPVRSGWQLVFVDRENDSLLLGDGPWPEFVNSVWCIKILSPQEVQQMGKQDLELLNSIPVQRHSNGGCDEFTNRQDSR
TINSGIPSVGSLDYGTL
>EucARF15
MIDLNTVEDDETPSSGSSPASSLSSAISASNINSNPAYPTSSSSSSSSCSPLCLELWHACAGPLISLPKRGSLVVYFPQG
HLEHVSDFPTSVFDLPSQIFCRVVDVKLHADASTDDVYAQVSLVPEREQIEHKLREGDNEIDLDEDEIEPAVKSSTPHMF
CKTLTASDTSTHGGFSVPRRAAEDCFPPLDYNQQRPSQELVAKDLHGLEWRFRHIYRGQPRRHLLTTGWSAFVNRKKLVS
GDAVLFLRASNGELRLGVRRAIQVKGASAFPSLCIQTLNQSALMDVPKAVSLGIAFSVYYDPRASSSEFLIPARRFFKSL
NQTLAPGMRFKMRFEAEDTAERRHSGLIANISDMDPVRWPNSKWRCLSVRWDDVEPDRGSRICPWEIEPSGSVSSPIGFM
MPGSKRTRFGIPSMKPEYPVPNGIGASDFGESFRFQKVLQGQENLGFGTPYDGIETQSHRLSEVRRHHPDDSGGSEAAAT
RNGITNPSVNASVTYKGMGFGESFRFREVLQGQETFANPPYTRPWFTSGAQGNGAFGVRDGFQMVPSRNGCSALSQGSDN
RFGLPVSSVQVSSPSSVLMFHQPSRKSSNRSSLCNTLPWDEKLSSPMKVSFGGTSPLGLLNEENRLSFPHSSILLPSEGV
VSEDMAPPLKSSCRLFGISLTEGRDVSHKEVSMSSSRLNGEPLFGHIGENFHPKANVSRVVGSNCTRVLDLPPVSDVLFD
VAS
>EucARF9
MANRGGGEDDLYTELWKACAGPLVDVPRAGERVFYFPQGHMEQLEASTNQELNERIPLFNLPPKILCRVMYIQLLAEQET
DEVYAQITLLPEAPQSEPMSPDPYLPEPPRPRVHSFCKVLTASDTSTHGGFSVLRKHATECLPPLDMNQSTPTQELAARD
LHGYEWKFKHIFRGQPRRHLLTTGWSTFVTSKRLVAGDSFVFLRGESGELRVGVRRMARQQSTMPASVISSQSMHLGVLA
TASHAVQTQTLFVVYYKPRTSQFIISLNKYLEAVNNKFSVGMRFKMRFEGEDSPERRFSGTIVGVEDISSQWTDSKWRSL
KVQWDEHASVPRPDRVSPWEIESSVPSIPPSMTESAVAKKRPRPPAELPALDTAGATLHDVGLMQSCDSTQPTVFIEGKR
SDNHGIWHHKQTSVNTGSNSISWPQTEGDRQFSPSVCGWPLLSSSTMHSPKPRNEPKVELAEKPERPTSCRLFGIDLINH
SSNSQQVDRLTVQPLDGSAGINETHTPGNAPAADSQQKSVVLKTSKEIIPKQSVVSPKEIRSKQSCSTTARSRIKVQMQG
VAVGRAVDLTMFEEYDQLIDELEEMFEIKGELRPRNKWEIVFTDDEGDMMLVGDDPWPEFCNMARRIFIWSSQDVKKMSP
GSRLPVSSVEEEGSLA
>EucARF11
MMMNRAEGRGGGGGDDLYTELWKACAGPLVDVPRHGDRVYYFPQGHMEQLEASTNQELNQRIPLFNLTSKILCQVVNVQL
LAEQETDEVYAQITLIPAGNLMEPTSPDPVSAETPRTRVHSFCKVLTASDTSTHGGFSVLRKHATECLPPLDMKQATPTQ
ELVAKDLHGYEWKFKHIFRGQPRRHLLTTGWSTFVTSKRLVAGDSFVFLRGDNGELRVGVKRVARQQSSMPSSVISSQSM
HLGVLATASHAVTTQTLFVVYYKPRTSQFIISLNKYLEALNNKFTVGMRFKMRFEGEDSPERRFSGTIVGVEDFSPQWDN
SSWRSLKVHWDEHASIPRPDRVSPWEIEPFVASVPANIPQSTTKNKRPRPSSEVPADATAAPAIWNSGYTQTHDLKQLRV
TDEGKSSDHFMWNYKMADVNSSSSSITRVQTEGGWLPSPCLSVSPNILPDAVDDSKSVSALPVPCRHPIAHPSSLNNELM
PNPAEDGKKVEPTSSCRLFGIDLINHTLSSPPSDKGPFQSMCVSTATTEGHVQMALSTADSDQKCDIQKASEEVKQRQMQ
NLGKEGQTKQICSTRSRTKVQMQGMAVGRAVDLTMLEGYSQLMNELEEMFDLKGQLQSRDKWEIVFTDDEGDMMLMGDDP
WPEFCNMVRRIFICSSQDVKKMSAKSKLPVSSVQEEGTVISSESADN
>EucARF5
MCQVHNVTLHADRETDEIYAQMCLQPVNSEKDVFPVPDFGLRPSKHPSEFFCKTLTASDTSTHGGFSVPRRAAEKLFPPL
DFAMQPPTQELVVRDLHDNTWTFRHIYRGQPKRHLLTTGWSLFVGAKRLRAGDSVLFIRDEKSQLMVGVRRANRQQTTLP
SSVLSTDSMHIGILAAAAHAATSRSSFTIFYNPRACPSEFVIPLVKYRKAVYGTRISVGMRFGMMFETEESGKRRYMGTI
IGISDLDPLRWPGSKWRNLQVEWDEPGCGDKQNRVSPWDIETPESLFIFPSLTSALKRPLHTGFMGGETEWGSLVKRPLI
QVPEGGGMNLLPFASVPNLCSEQLIKMIMKPQPQIVNHPSLPQDNNPKFIPGHEVNTMQGTVNQKPQAFNTESAIPPKLI
YPHLCPDQSSAMGLSSEVHVTNKVPPPYKTENQAPVETKDEKLNVDSHLKKDVLNQVPSTSTGELPEENIASGPSSQQNH
LNHPIILNQNQGQIQSQACSWPPQPLQIPIADSNVLHGSSPFVNPDELMFSSTNKSVAALIRSPGPFSICGSQDPSATFG
DPVGQLPLISQELWDHQGINLRFPSQGDQLTPLPEQDPSSLCGISNSVCLKDLSAESNNQSGIYSCLNLDASNGGSSAID
PSISSAILDDFCTIKDGPFPNLSDCLVGNFSSSQDVQSQITSASLADSQAFSRQDFPDNSGGTSSSNVDFDESSILKNST
WQQQVAPPMRTYTKVQKAGSVGRSIDVTNFRNYEELLSAIEYMFGLEGLLNDPRGSGWKLVYVDYENDVLLVGDDPWEEF
VGCVRCIRILSPVEVQQMSEEGMKLLNASAGQVVNATTS
>EucARF17
IPPANSRVYYFPQGHLEQSPAAAAAAPAPILSPLAVSRTFVPCLVGAVHYFADPLTDEVIAKFLLRPVVHPGAPLQPESP
ARAGNEPEEKIVSFAKTLTPSDANNGGGFSVPRFCADTIFPPLDFNADPPVQLLSVRDVHGAVWNFRHIYRGTPRRHLLT
TGWSKFVNNKKLVAGDSVVFMKNSKGDMFVGIRRAVRNSGVDCARWREQIGGGRLKVEEESGLRDGFSRNGRGRVSMEVV
VNAVETAARGLPFEVVYYPRAESSDFVVKAERVEEALKSLWTAGMRIKMAVEAEDCSRMTWHHGVISSVGVNENGLWRGS
PWRMLQVTWDEPEAMQDKRSVNPWQVESIGPGSPLDSVYPPVKKLRVPLRSALGTEGESGHFFDMAGFTNPMVPYSSSFF
NYNTPIGMQGARQDASRAFGLVNYVDENPPMYTCNIFGNNVVPKPKPICTDLNIGSSASETLSTDSPSSWHSFGLEISGN
QQCNTSKIGGVSSIQLFGKTIHAMKPAESNLDGVVSPSDDGSKRPGEAGYVSIPPDLSLTCLKAR
>EucARF1
MASHPSNHSCGRPHQGAFADALYKELWHACAGPLVTLPREGERVYYFPQGHMEQLEASTNRGLEQQMPSFDLPSKILCRV
VNIQLRAEPETDEVYSQITLLPEPEQKEVTSPDPPLPEPPRCKVHSFCKTLTASDTSTHGGFSVLRRHAEECLPLLDMTQ
QPPWQELVATDLHGNEWHFRHIFRGQPRRHLLTTGWSVFVSSKKLIAGDAFIFLRGEDGELRVGVRRLMRQQSNMPSSVI
SSHSMHLGVLATASHAIATGTLFSVFYKPRTSRSEFIVSLNKYLEARAHKLSIGMRFKMKFEGEEVSERRFSGTIIGVGD
SMSSGWTNSEWRSLKVQWDEPSSIMRPDRVSSWELEPLVVTAPSNSQQVQRKRARPTVLPSSSVQELSVFGGPKAPEYSS
DFLHGDSQRGRDVYLSPKFSPSARSKSLNYNGNGSPAALSGYTVNWPSHMETITDPCTPVNGKESSEKRESGGSGCRLFG
VQLLDSAKKESLSVTLAAGQRDDDKTALSVDDDSKEHQEPSCVNHFDNPSACYDPEKSCPNSSQDLQSRQIRTCIKVHMQ
GIAVGRAVNLAQFNRYEDLLMRFEEMFEIGGELCGSMRKWQVVYTDDEDDMMMVGDDPWNEFCSMAKKIYIYTTEEVKRL
LPKIKLPVEDVGPANGGSDVAVNTDDRSSVVGSGC
>EucARF16
MVELALDRFMISVMDSRKESLKRNPQKCLDSQLWHACAGGMVQMPPVNSKVFYFPQGHAEHAQGTVDFGTSQIPPLILCR
LAAIKYMADPENDEVYAKITLMPMRSDEYHHLDDDGSLGKDGTENLEKVASFAKTLTQSDANNGGGFSVPRYCAETIFPR
LDYSAEPPVQTIVAKDVHGESWKFRHIYRGTPRRHLLTTGWGNFVNQKKLVAGDSIVFLRAENGDLCVGIRRAKRGIGIG
GNDNACGWNSASGNFGGYSMFAREEGSNLMQKGCGGEFRRKVTGESVLQAATLAAKGQPFEVVYYPRAGTPEFFVRASSV
STAMQVQWCSGMRFKMPFETEDASRISWFMGTISSVQVADPIHWPSSPWRILQVSWDEPDLLQNVKSVSPWLVELVSNMP
SIHLSHFSPPRKKLRTPPNFPILDQIPVPPFPSNPLGPNSPLCFIPDNIPAGIQGARHAQFLRSSSDLRLNQLHSGLFPV
GSHPLNHTSVSTRFSRGAFFGAPEDNNNSISCLLRMGTSENSSKENFEKKSPHILLFGQLILVDQQNSESSSGDTTGRCS
SEGNQERMSNSSEGSRNNVLYYNGTVESSSDDGFTGIRRDRASDLDLGTGHCKVFMESENVGRTLDLSVLGSYDELYRNL
RDMFGINGSERLSKVLYSDAAGAIKNAGDEPFSDFLKTAKRLTIPAGYAMKI
>EucARF10
MTVLKEPERSLDPQLWHACAGGMVQMPPLNSRVFYFPQGHAEHASSAVDFAGSSGGVPPLILCRVSSVKFLADHESDEVF
AKLRLVPLPNTELDFEDDRALEAAAAGSDNPEKPASFAKTLTQSDANNGGGFSVPRYCAETIFPRLDYSADPPVQTVIAK
DVHGETWKFRHIYRGTPRRHLLTTGWSTFVNQKKLVAGDSIVFLRAENGDLCVGIRRAKRGIGGESQAAWSSGGGGSCVP
QFGGFSMLLREEENKLMRNAANAGCDGGFRGGKGRVRQESVIEAAALAASGQPFEVVYYPRASTPEFCVKASSVKAAMRI
QWCSGMRFKMAFETEDSSRISWFMGTISSVQVADPIRWPNSPWRLLQVTWDEPDLLQNVKRVSPWLVELVSNIPAIHMSP
FSPPRKKLRLPHYPDFPLDGNFLVPSFSGNLHGPTGLLCCLSDNAPAGIQGARQAQFGIPLTDHHLNNRLRLGLLSSNLH
RFDPHSRSSNSITKDNTQGSESLSCVLTMGNCSQSSEKSGDEKKHKFLLFGQPILTEQQISRGRSGGDVVSDVVSGKGST
DGNTGKPKFLSDGVGSTLKQAGAGFLWRHGFETSELGLETGHCKVFMESEDVGRTLDLSILGSYEELYRKLGNMFGIERS
EMPSHVLYRDAAGTVKRTGDEPFSDFMRTAKRLTIFMDSAGRSIGRTLLTGRRNAENGFDSTTKAGPLSTYA
>EucARF12
MITFIDSKEKLKEVEKTLDSQLWHACAGGMVQMPPVNSKVFYFPQGHAEHSSGPVDFRSCPRIPAYIPCRVSAIRFMADP
ETDEVFAKMRLVPLTSSEPDFGDDGIGGLQGSDGQDKPASFAKTLTQSDANNGGGFSVPRYCAETIFPRLDYSVDPPVQT
ILAKDVHGETWKFRHIYRGTPRRHLLTTGWSTFVNHKKLVAGDSIVFMRAENGDLCVGIRRAKRGIGSGPESSSGWNPVG
GNCAVPYGGFSAFLTEDENKLITNGHGNCMSGNGSLMGKKRVTPEAVVEAASLAANGHPFEVVYYPRASTPEFCVKSSLV
KTAMQIRWCPGMRFKMAFETEDSSRISWFMGTISSVHVADPTCWPDSPWRLLQVTWDEPDLLQNVKRVSPWLVELVSSMP
AIHLSPFSPPRKKLRLPHHPDFPLDGHFPMPSFSGDLLGPSSPFGCLPNSHSAAGMQGARHAYYSQSLPDLHLSKQPSSL
FPAGFPLLDHSIRSMRTSNGPRMHKSSSDDDISTLLTMTNYGKVFKKLEEVKKPPQLVLFGKPILTEQQISLSNSATTTT
TTASPVRTSSEEKIDKTGSFPDGPDSARQQSGQREQQSSCEQLRVHEDKHQQEMEACSEIGHCKVFIASEDVGRTLDLSL
LASYDELCRKLTDMFGVENSQSLARHVLYRDDKGAEKRIGDEPYSDFIRTARRLTILTNSSSNGVGS
>EucARF2
MSKQPPTQELAAKDLHGNEWRFRHIFRGQPRRHLLQSGWSVFVSSKRLVAGDAFIFLRGENGELRVGVRRAMKQQGNVSP
SVISSHSMHLGVLATAWHAISTGTMFTVYYKPRISPAEFIIPYDQYMESLKKNYSIGMRFKMRFEGEEAPEQRFTGTIIG
IEDADPKGWRDTKWRSLKVRWDENSAIPRPERVSPWNVEPALAPLALNPLPVSRPKRPRSSILPSSPESSVLTREGYICK
VAADPSSSNGHSRILQGPESSTLRGIATDNDFDVVEKSVMFTPSMEEEKIDMLSASKRHGLDSWMTSGRRGPTCADLLSG
FGGNTDVSHGFSLSSEQSSAANPARKHLVDQGRKFHIIGNSWSMIPSSLSLNLSESNRNSSLHGNDMHSPQGIGKYSGSK
EYPVVHGQRVEQPHQNWVMRPPMSPHFNFPHASESISKSPYAQQHEAIKAKGGNCKLFGIPLVSNPVMAKSAVSVRSATN
VFTDHVDSPSCQAHGFRLDQPMEPLNAANGGDDLVANELEKEKLFQNSQPHNRDVHHRVQASSTRSCTKVQKQGIALGRS
VDLAKFSNYDELRAELDQLFEFGGELMNPRSNWLIVYNDDEGDMMLVGDDPWQEFCGIVRKIFIYTREEVQKMKPGTISA
KDEDNLMVDEGVFSKKMTSDTLPSASDPKNC
>EucARF13
DKSQHHPVQDLVTKDLRGNLWCFRHIYRGKPERHLLTRGWSDFLTSKKLVTGDACIFLSGRDGDVRIGVRRLMKSQTTTS
SSILSGHSMRHGILASALHAVSTGTMFTVYYRPWACTSGFIIGYQQYVKAMANDYSIGKRFRMQFEDELCGEQRLGGTVV
GIEDLDQMRWPGSDWKCLKVQWDSSRVKCICPERVSPWDIESLDPDGKKQAVLPTSLKRTRPCSLQLDWPPTFVMDESQW
TSVAPKSQRQPGVFQGDGGKRESRGPGDHWPPASIAPGCNPVKSLPAQDVMPANSTSWEARTTFETKDDNEKTLAQTNRF
GKCKVFGVSLADDTSELPSLQVSNSSELSSPSSVPPLSKSSDFVQVIINETSRGRPADLSPFKGYDKFIHGLDQLFYFGG
NLIGRSSGWHVKCTDDNGDSVPIRDYNREFVSMIHQGLICPKEEEQGKQGAHLM
>VvARF12
MDFVDSEDALYKELWHACAGPLVTVPRVGERVFYFPQGHLEQVEASTNQVADQQMPAYDLRAKILCRVINVHLKAESDTD
EVFAQVTLLPEPKQDENSAEKEDVLTPTPRPRVHSFCKTLTASDTSTHGGFSVLRRHADECLPPLDMSKQPPTQELVAKD
LHGNEWRFRHIFRGQPRRHLLQSGWSLFVSSKKLVAGDAFIFLRGENGELRVGVRRAMRQLSNGPSSVISSHSMHLGVLA
TAWHAVSTGTIFTVYYKPRTSPAEFIIPFDQYMEAVKNHYSIGMRFKMKFEGEEAPEQRFTGTVIGTEDADPMRWPGSKW
RCLKVRWDETSSVPRPECVSPWNIEVALTPPSLNPLPVSRSKRPRANMMSSSTESSVLTREGLSKVTIDHSPGSGFSRAL
QGQEISTLRGIFMENNNDLVTTQKSIVQPRSQVVDQMDSASTKRSFMSEDWVPQLRQGVQCANLISGPQSMMHSSTVLNM
ESNVKLSEGAKGKPYPTPANVRYSGFSGYGGLHDLGAEQCPGNWLLPLLPHSYSETTPHLMGLKPQPLYVQEEVVKSKGD
GNCKLFGISLISKPAANPMHRPQGEIQLTMENPARHPEQSKSSKYMEIGGFEHEKPFQALEQQLSRDDQSKLHSGSTRSC
IKVHKQGIAVGRSVDLTKFNGYTELISELDQIFEFNGELISLNKDWLIVFTDDEGDMMLVGDDPWPEFCSMVRKIFVYTR
EEIQRMDPRPLNPKVRENPTVLEKKGGAKEAKELETSLSSESLGQGKSA
>VvARF9
MMVGFGGEGDDLYAELWKACAGPLVDVPRRGERVFYFPQGHVEQLEASTNQELSQRIPLFNLPSKILCRVIHIQLRAEQE
TDEVYAQITLLPEPDQAEPRSPDPCTPEPPRPTVHSFCKVLTASDTSTHGGFSVLRKHANECLPQLDMNQATPTQELVAK
DLHGYEWRFKHIFRGQPRRHLLTTGWSTFVTSKRLVAGDSFVFLRGDNGELRVGVRRLARQQSTMPTSVISSQSMHLGVL
ATASHAVATQTLFIVYYKPRTSQFIIGLNKYLEAVSNGFAVGMRFKMRFEGEDSPERRFSGTIVGGEDFSPEWKDSEWRS
LKVQWDEPASIPRPEKVSPWEIEHYVSSVPQGLAPPGVLKNKRPRSNESPVPETGSAAASAVWHLGLTQSHDLTQMSSTA
EGKRSENHVMWHHKQADIGGPLINSNTACVSRTQTEGSWLSSSHVSASQHQFQDATEDSKSVSAWPALSGYSTLHSSKLT
SDTIIDPNGNGKKAVAEMATSCRLFGFELMNHSSSPPVGKAHGHSISVSSGTDSDQKSDLSKASKEQKQGQSHVSPKEIQ
SKQNCYSNTRSRTKVQMQGIAVGRAVDLTALEGYDELIDELEEMFEIKGELRPRYKWEIVFTDDEGDMMLVGDDPWPEFC
NMVRRIFICSSQDVKKMSPGSKLPISSMEGEGTTISLDSTEN
>VvARF8
MLYFLLSSGQPKRHLLTTGWSVFVSAKRLVAGDSVLFIWNEKNQLLLGIRRATRPQTVMPSSVLSSDSMHIGLLAAAAHA
AATNSCFTIFYNPRASPSEFVIPLSKYVKAVFHTRVSVGMRFRMLFETEESSVRRYMGTITGISDLDPVRWPNSHWRSVK
VGWDESTAGERQPRVSLWEIEPLTTFPMYPSLFPLRLKRPWHPGASSLHDSRDEAANGLMWLRGETGDQGLQSLNFQTVG
MFPWTQQRLDPTFLGNDHNQQYQAMLAAGLQNLGSGDPLKQQYMQFQQPFQYLQQTGSNNPLLQQRQQPQVIQQTIPQHM
SHAQTQILQDNLPRHLLQQQLNNQQEQPQQQHSYQESFQIQSDQLQQRPQPNVPSLSFSKADFPDSNTKFSSITPSSMQN
MLGSMCPEGSGNLLNFSRTTGQSMLSEQPPQQPWATKFTHSQFNAFANSTSLPPFTGKDAAVEPENCNLDAQNHTLFGVN
IDSSGLLLPTTVPSFGSSSVDADVSSMPLGASGFQGSLFGCVQDPSELLQNAGQVDPPTPSRTFVKVYKSGSVGRSLDIT
RFSSYHELREELGQMFGIEGKLENPLRSGWQLVFVDRENDVLLLGDDPWEAFVNNVWYIKILSPEDVQKMGKQGIESGFS
PNSAQRMNSSGTDDRDLVSGLPSAGSLEY
>VvARF10
MKETEKSLDSQLWHACAGGMVQMPLVSSKVFYFPQGHAEHAHTNVDFAAAPRIPALVLCRVAAVKFMADPETDEVYAKIR
LVPIANNELDCEDDGVMGSSGSEAPEKPASFAKTLTQSDANNGGGFSVPRYCAETIFPRLDYSADPPVQTVIAKDVHGEI
WKFRHIYRGTPRRHLLTTGWSTFVNQKKLVAGDSIVFLRAENGDLCVGIRRAKRGIAGGPESPSGWNPASPYAGFPKFLR
EDESKLMRNGVGGNSNPGSGGGLRGGRRVRPESVVEAATLAANGQPFEVVYYPRASTPEFCVKASGVRSAVRIQWCSGMR
FKMPFETEDSSRISWFMGTISSVQVADPIRWPNSPWRLLQVTWDEPDLLQNVKRVSPWLVELVSNMPIIHLSPFSPPRKK
LRIPQHPDFPFDGQFPMSSFSSNPLGSSSPLCCLPDNTPAGIQGARHAQYGISLSDLHLNNKLQSGLFPTSFQRFDQHSR
ITNGIITAHRKNNESISCLLTMGNSSQNLEKSANEKTPQFLLFGQPILTEQQMSRTCSSDAVSQVLTGKSSSDGSSDKAK
KISDGLGSTLEQKGKPENLSNVGFSWHQGFQTTEIGLDTGHCKVFMESEDVGRSLDLSVLGSYEELYTRLANMFGIERSE
TFSHVLYRDATGAVKHTGDEPFSDFTKKAKRLTILMDSGSNNIGRTWITGMRNAENGLDSSNKTGPLSIFA
>VvARF4
MEIDLNHAVTEVEKHAFCNGDCDKASCVCCLSSSSSSSSASNSSASPDSSSIYLELWHVCAGRLTSLPKKGNVVVYFPQG
HLEQAASSSPFPPMDISTFDLPPQIFCRVVNVQLLANKENDEVYTQVTLLPQPELAGINLEGKELEGLGVDEEGGGGSPT
KSTPHMFCKTLTASDTSTHGGFSVPRRAAEDCFPPLDYKQQRPSQELVAKDLHGVEWRFRHIYRGQPRRHLLTTGWSIFV
SQKNLVSGDAVLFLRGEGGELRLGIRRAVRPRNGLPDSIIGNQNSYPNVLSLAANAVATKSMFHVFYSPRASHAEFVIPY
QKYVKSITNPISIGTRFKMRYDMDDSPERRSSGVVTGIGDLDPYRWPNSKWRCLMVRWDDDIVSDPQERVSPWEIDPSVS
LPPLSIQSSPRLKKLRTSLQATPPNNPINGGGGFLDFEESVRSSKVLQGQENVGFVSPLYGCDKVNRSLDFEMQNPSLAS
TGIEKANFCEFMRAPPTTYTGFLESDRFPKVLQGQEIGPLRSLAGKSDFNLGSWGKPNLGCNLFNMYQKPKPNFYPLASE
GIRNMYFPYNDIYKGGQDPVMLSYASNFPRENVPFNPSSIRSGVIGTEVRKLNIPNEPKPPENISAPPNLETNLKHQKDD
TFSGTAAGCKLFGFSLTGETPPNSQNSGKRSCTKVHKQGNLVGRAIDLSRLNGYGDLFSELERLFGMEGLLRDPDKGWQI
LYTDSENDMMVVGDDPWHEFCNVVSKIHIYTQEEVEKMTIGIISDDTQSCLEEAPVILDVSKSSSVGQPDSSPTVIRI
>VvARF18
MGSGGDGERMRVDLEGDGLQSKNIQDENDDLYTELWLGCAGPLVNILRAGQKVVYFPQGHIEQVEAYTNQDGQMEMPIYN
LPSKIFCKVVYVQLKAEACTDEVFAQVTLLPEAKQEWQSPDHGNSQFFPRRTHSYSFSKTLTPSDTNTHGGFSVPKRHAD
ECLPPLDMTQQPPVQELIAKDLHGTEWRFRHIFRGQPKRHLLTSGWSQFVTSKKLVAGDACIFLRGANGELRVGVRRATR
LQNNVSASVLSGHSMQHGILASAFHAISTGTMFTVYFRPWTSPEFIIPYDQYIKSAENNYSVGTRFRMLFEGEECSQQRC
AGTIVGIEDVDAIRWPNSEWRRFKVQWDTSDITPCPERVAAWNIEPIEFIKKKHTSILPQLKRARPTDPLCPAIPILVGD
GQENDDIGAHKPDTSKLPSLLVVPPPNSDWGPQHFPMHDPFYQCPGKTILFQGENPLSSGIANGCSLTFTYCGACDNVGG
SRNLSFANLDSSNCEFQDWRALEPKGNEASFAQQNRIDKFKLFGVNLINSPAELPSPQVASSSELQSPCSIPPTSQSSIS
ESIQASEPSKSVSGDLSDKQCKNCCSVMVRSCTKVLKYGTALGRSIDLARFDGYDELIIELDQMFDFGGSLMDGSCRWHV
TYTDDEGDMMLLGDYPWQEFRSMVQRIFICPKEETERLNSATPS
>VvARF15
MIPFLGSKEKSKEAGKCLNPQLWHACAGGMVQMPPVNSKVFYFPQGHAEHACASVDFRNYPRIPAYIPCRVSAMKFMADP
ESDEVYAKITLVPLNGSESDYDDDGYGNGTESQEKPASFAKTLTQSDANNGGGFSVPRYCAETIFPRLDYTADPPVQNIL
AKDVHGETWKFRHIYRGTPRRHLLTTGWSTFVNHKKLIAGDSIVFLRAENGDLCVGIRRAKRGIGCGPESSSGWNPAGCN
YVMPYGGFSAFLREDENKLTRNGNGGSSGSNGSFFGRVKVTAEAVIEAVRLAVNGQPFEVIYYPRASTPEFCVKSSLVKS
ASQIRWCSGMRFKMAFETEDSSRISWFMGTISSVQVADPVRWPDSPWRLLQVTWDEPDLLQNVKRVSPWLVELVSNMPSI
HLTHFSPPRKKLRFPQYPDFPLDAQFSMPTFSSNLVGPSNPFGCLSDNIPAGMQGARHAQYGLSLSDPHHNKFQSGLFPA
PFPQLDHPATPPKASNDYVSRKRSSSENVSSLLTIAQSTETSKKSDDRKTGFTLFGRSILTEQQMSQSCSGDTVSPVITG
NSSSEGNQDKMANFSDGSGSALHQHGLPEHSSCEGYQTYKVNHRETEPNLETGHCKVFMESEDVGRTLDLSLLTSYDELC
GKLAKMFTIEDSEMRNHVLYRDATGAVKHIGDEPFSDFTKTAKRLTILMDSSSDNVGVYRK
>VvARF3
MVAMIDLNTVDDDETPSSGSSSSSSSSASASASTVCGSLLSAASSVCLELWHACAGPLISLPKKGSLVVYFPQGHLEQLS
DYPAVAYDLPPHVFCRVVDVKLHAEVVTDEVYAQVSLVPETKIKQKLQEGEIEADGGEEEDIEGSIKSMTPHMFCKTLTA
SDTSTHGGFSVPRRAAEDCFPPLDYKQQRPSQELVAKDLHGFEWRFRHIYRGQPRRHLLTTGWSAFVNKKKLVSGDAVLF
LRGGDGELRLGIRRAAQIKGSSPFPALCSQQLNLNTLTAVVNAISTRSVFNICYNPRASSSEFIIPLRKFSKSIDHSFSA
GMRFKMRVETEDAAERRYTGLITGISDMDPVRWPGSKWRCLLVRWDDIEANRHNRVSPWEIELSGSLSGSGSLTVPGSKR
TRIGLPGTRPDFSVPNGMGVSDFGESSRFQKVLQGQEIFGFNTPYDGVDTQDHHPSEIRCFPGSSCSGIAAIGNGVRNPL
GNSDISYKGIGFGESFRFHKVLQGQETFPSPPCGRALSANQAHENGSFGIFDGVQVPTSRNGWPALVQGYNAHTHLSTPS
VQVSSPSSVLMFQQASTAAPNIYSMHSANNQEKEQEISNRSSFDIPEVYGEKLTPSRCELSVRGGGQGGMNFFGLLNEHN
QLAVPHPLVTQSAFRGSQDLVPTCKSSCRLFGFSLTEERSIGNKVDNPTPVTSSLIPGTSFLPQQLHSEPPVMTKAIGSN
CTKVSDFYAVRDMLFDIAL
>VvARF6
MRLSPAGFTHQTQEGEKRCLNSELWHACAGPLVSLPAVGSRVVYFPQGHSEQVAASTNKEVDAHIPNYPSLPPQLICQLH
NVTMHADVETDEVYAQMTLQPLSPQEQKDAYLPAELGVPSKQPSNYFCKTLTASDTSTHGGFSVPRRAAEKVFPPLDFSQ
QPPAQELIARDLHDNEWKFRHIFRGQPKRHLLTTGWSVFVSAKRLVAGDSVLFIWNEKNQLLLGIRRANRPQTVMPSSVL
SSDSMHLGLLAAAAHAAATNSRFTIFYNPRASPSEFVIPLAKYAKAVYHTRVSVGMRFRMLFETEESSVRRYMGTITGIS
DLDPVRWPNSHWRSVKVGWDESTAGERQPRVSLWEIEPLTTFPMYPSPFPLRLKRPWPPGLPSLHGIKDDDLGMNSPLMW
LRGDNVDRGIQSLNFQGIGVNPWMQPRLDASMLGLQTDMYQAMAAAALQEMRAVDPSKQAPAPLLHYQQPQNVASRSSCI
MQPQMLQQSQPQQAFLQGIHENTNQAQSQTQSHLLQQHLQHQHSFNNNNNNNNQQQQPAPPPQQPQQQLVDHQRIPSVVS
AISQFASASQSQSPSLQTISSLCQQQSFSDSTGNPGTSPIISPLQSLLGSFPQDESSNLLNMPRSTSLMPSAAWLPKRVA
VEPLLPSGASQCILPQVEQLGQPQTNISQNSISLPPFPGRECSIDQEGSTDPQSHLLFGVNIEPSSLLMQNGMSGLRGVG
SESDSTAIPFSSSNFMSSTGTDFSLNPAMTPSSCIDESGFLQSPENVGQVNPPTRTFVKVYKSGSFGRSLDITKFSSYHE
LRGELARMFGLEGQLEDPRRSGWQLVFVDRENDVLLLGDDPWPEFVNSVWCIKILSLQEVQQMGKRGLELLNSVPIQRLT
SSSCDDYASRQDSRNLSTGITSVGSLDY
>VvARF7
MKAPPNGFLAGSGEGERKSINSELWHACAGPLVSLPPVGSLVVYFPQGHSEQVAASMQKETECVPSYPNLPSKLICMLHN
VTLHADAETDEVYAQMTLQPVSKYDKEALLASDLGLKQSRQPVEFFCKTLTASDTSTHGGFSVPRRAAEKIFPPLDFSMQ
PPAQEIVARDLHDNTWTFRHIYRGQPKRHLLTTGWSVFVSTKRLFAGDSVLFIRDEKSQLLLGIRRANRQQPALSSSVIS
CDSMHIGILAAAAHAAANNSPFTIFYNPRASPSEFVIPLAKYNKAMYTQVSLGMRFRMMFETEESGVRRYMGTITGISEL
DAARWKNSQWRNLQVGWDESTAGERPSRVSIWEIEPVVTPFYLCPPPFFRPKFPKQPGFPDDESDIESAFKRGMPWLGDD
FGMKDAPSSIFPGLNLVQWMSMQQNNQFPASQSGLFPPMVSSTVLHSNLSTDDPSKLLSFQAPALSAPSLQFNKVNQQNQ
VSQFQQPSLAWPQQQQQQQQQQLQQLLQTPINPQQHPQQHQRQQQQQPQQQHQQQQQQQQHQQHPQQQQQHQLQQLQQPQ
LLLQQHQQLQPQQQQQQQQQQQPQHQQQQQQQPPPHQQQHQPPQQQQPLQQLFQPAFVNGGVSSNQILNQNSQQPILYPQ
LQPQQSLTGNTLSQQSIQSASRNSFQLSSLPQDLQFQQQMEQQPSLVQRHQQPHTQMQQSSPQLLQHSSSQRPQQPQQPQ
VQQSSQQNLPEHQLQLQYLQKLQQQQLLSPVSPRLQPQQPQQQQANQQNQSLQHLSLSQQQLSSNSFSTSALMQSQQIPM
NQLQGQHKPITAIRAHSGLTDGDAPSCSTSPSTNNCQVPSNFLNRNQQGPAILLGDSVVEPASNLVQELQSKSDIRIKNE
VPSSKVPDQLRYKGTVTDQLEASSSATSYCLDAGTLQQNFTLPTFCLDGDVQSNPQSNPPFAVNIDGLTPDTLLSRGFDS
GKDLQNLLSNYGGTPRDIETELSTAAISSQSFGVPNMSFKPGCSNDVAITETGVLSNGLWTNQAQRMRTYTKVQKRGSVG
RSIDVTRYKGYDELRHDLARMFGIEGQLEDPQRTDWKLVYVDHENDILLVGDDPWEEFVSCVQSIKILSSAEVQQMSLDG
DLGHVPVPNQACSGTDSGNAWKGHYEDTSAASFNR
>VvARF19
MKAPTNGAAAAATAAPNPCEGEKKSINPELWQACAGPLVNLPPAGTLVVYFPQGHSEQVAASMKKDVDAQIPNYPNLPSR
LLCILHNVTLHADPETDEVYAQMTLQPVPAYDKESLLRSDLALKTNKPQTDFFCKTLTASDTSTHGGFSVPRRAAEKIFP
PLDFSMQPPAQELVAKDLHDNVWTFRHIYRGQPKRHLLTTGWSLFVSGKRLFAGDAVLFIRDEKQQLLLGIRRANRQPTN
LSSSVLSSDSMHIGILAAAAHAAANNSPFTVFYNPRASPSEFVIPLAKYYKAAYSNQISLGMRFRMMFETEESGTRRYMG
TITGISDLDPVRWKNSQWRNLQVGWDESTAGERRNRVSIWEIEPVTAPFFICPPPFFRSKRPRQPGMPDDESSDLENLFK
RTMPWLGDDICMKDPQAVHGLSLVQWMNMQQNPPLGNSAQPNYMHSLSGSVMQNLAGADLSRQLGLSAPQIPQQSNLQFN
NAQRPPQQVPQLDQLTKLPATLNPLGSVIQPQQQLNDIAQQPRQNLMNQTLPSSQVQAQLLQQPQALVQNHNILQQQPSV
QNQQLHRNLPQNLQQQQQPQQQQQQIMGQNQQQNLMPSQPPDQANQQLQMSDNQIQLQLLQKLQQQQQSLLAQQSTMQQT
AQLTQLQDPQRQLLDVSQNFSRSVASGQILEMPQATSTSLPQSLVIPQQITKSNSQTNVRFSHPPQQPKLQQQQPGMLPE
LPGHVVLPPMTATNQLSTAGSSLLTGAAGAGQSGITDDVPSCSTSPSTNNCPNVIQPILNGRAHRTTAMEEMAQSSATLL
SGSGLETISANANLVKDFQQKPDIKPSLNISKSHNQGFFAPQTYVNVAAVQTDYLDTSSSATSVCLSQNDHLQQNNNPLS
FNQPSMMFRDTSQDREAQADPRNNVQFGTNIDSQLGIPMLPDPILSKGMVGSGKEFSNNLSSGGLLANYENPKDAQQDLS
SSIVSQSFGVPDMAFNSIDSAINDSSFLNRGPWAPAPQFQRMRTYTKVYKRGAVGRSIDITRYSGYDELKQDLARRFGIE
GQLEDRQRIGWKLVYVDHENDVLLVGDDPWEEFVNCVRCIKILSPQEVQQMSLDGDIGNSVLQNQACSSSDGGNA
>VvARF14
MRLSSSGFAHQTEEGEKKCLNSELWHACAGPLVSLPAVGSRVVYFPQGHSEQVAASTNKEVDAHIPNYPSLAPQLICQLH
NVTMHADVETDEVYAQMTLQPLSPQEQKEVCLLPAELGSPSKQPTNYFCKTLTASDTSTHGGFSVPRRAAEKVFPPLDYT
QQPPAQELIARDLHGNEWKFRHIFRGQPKRHLLTTGWSVFVSAKRLIAGDSVLFIWNEKNQLLLGIRRANRPQTIMPSSV
LSSDSMHIGLLAAAAHAAATNSRFTIFYNPRASPSEFVIPLAKYAKAVYHTRVSVGMRFRMLFETEESSVRRYMGTITGI
SDLDPVRWPNSHWRSVKVGWDESTAGERQPRVSLWEIEPLTTFPMYPSPFPLRLKRPWPSALPSFHAHKDGDMSINSPLM
WLRGDIGDQGIQSLNFQGYGLTPWMQPRLDASMLGLQSNMQQAIAAASLQELRALDPSKHPAQSLLQFQQPQNVSNSPAS
VFRGQMLQQTQSQHAFLQSFQENPPQAQAQAQAQAHAHAHAQAQAHAQAQAQAHAQAHAQAQAHAQAQAQAQAQAQAQAQ
AHAQAQAQAQLLQQQLQGRQALSNQQQQQQLQQQQQQQHHQQQQQQQQHQQQQPQLQQPQQLHRQLSDQQHIPKVISALS
QLSSPTQSLPPSLQTIPSPIQQQIFPDSVGNPITTSDVSTMQSLLGSFSQDGTSHLLNLHGSNPVISSSAFFPKQVAVEP
PLPSGTTQCVLPQVEELATPPSNASELSTLLPPFPGREYSVYQGVADPQNNLLFGVNIDSSSLMLQNGMSNLRSIGSEND
SVSMPFSTPNFANAPGTDFPLNSDMTTSSCIDESGFLQSSENLEQVNPPTRTFVKVHKLGSFGRSLDITKFSSYDELRGE
LGRMFGLEGRLEDPLRSGWQLVFVDRENDVLLLGDDPWQEFVNNVWYIKILSPLEVQQMGKEGINVPNPIPSHRISNSGN
SCDDY
>VvARF1
MALVASNYPSGGPHAGAPCDALYKELWHACAGPLVTVPREGERVYYFPQGHMEQLEASTTHQGLDQQMPSFNLPSKILCK
VVHVQLRAEPETDEVYAQVTLLPEPDQSEITSPDPPLPEPQRCTVHSFCKTLTASDTSTHGGFSVLRRHADDCLPPLDMS
QQPPWQELVAADLHGNEWHFRHIFRGQPRRHLLTTGWSVFVSSKKLVAGDAFIFLRGENGELRVGVRRLMRQLSNMPSSV
ISSHSMHLGVLATASHAISTGTLFSVFYKPRTSRSEFIVSLNKYLEARNHKLSVGMRFKMRFEGEEVPERRFSGTIVGVG
DKNTSSGWADSEWRSLKVQWDEPASIFRPERVSAWELEPLVAAAAPTNLQPAQRNKRARPPVLPSATPDLSVLGMWKSSV
ESPSGFPYCDPHRGRDLYPSPKFSSITKTNSFSFSGNSSPAAVSSNSMYWSNRMETATESFAPAVNKESGEKRRDTGSGC
RLFGFQLLDNSTLEETLPVLTVGEDQPVPSLDVESDQHSEPSNINRSDIPSVSCEPDKLSLRSPQESQSRQIRSCTKVHM
QGIAVGRAVDLTRFDRYEDLLKKLEEMFDIQGELCGLTSIWQVVYTDDEDDMMMVGDDPWLEFCSMVRKIFIYTAEEVKR
LSPKIKLPAMEEIKPGKLDSDVAVAGTDDQSSVEEQHG
>VvARF16
MISLMDPMKELDKCLDPQLWHACAGGMVHMPSLNSRVVYFPQGHAEHAYGNVDFGNPRIPPLVLCRVSAVKYLADPESDE
VYAKIRLIPLRNTEGETEDDVLMGGNGIEAPEKPASFAKTLTQSDANNGGGFSVPRYCAETIFPRLDYSADPPVQTILAK
DVHGETWRFRHIYRGTPRRHLLTTGWSNFVNKKNLVAGDSIVFLRAENGDLCVGIRRAKRAGCGPESPSGWNPASGNGTS
PYRGYSGFLREDENRPILTHSNAGFRGKGRVRAESVAEAATLAANGQPFVIVYYPRASTPEFCVKASSVRAAMQIQWCPG
MKFKMAFETDDSSRISWFMGNISSVHVNDPIRWPNSPWRLLQVTWDEPDLLQNVKRVNPWLVELVSHVPSIHLSPFSPPR
KKLRLQQQSEFPLVGQIPMPSFSSNALRPSSPLCCISDNIPAGIQGARHAQFGLSSSDLHFNKLQLGLFPLGLQQQLDQT
APPSSILSGNTMSNHENNENISCLLTIGNSTQNSKKNNEIKAPYFFLFGQPILIEQQVSQSCSGDTAGISSSDGNPEKTP
NFSDGSGSAFHQNGPQESSSDEGLLTWYKDHQKTNLGLETGHCKVFMESEDVGRTLDLSILGSYEELYRKLANMFGIERA
EMLSNVLYRDEAGIVKHIGDAPFGEFLKTARRLTILADSAATP
>VvARF11
MAHGNNIRGGLEPGLESDHLFTELWRACAGPLVDVPKPHERVFYFPQGHMEQLQASTNQGVDQRIPLFNLPSKILCRVVH
TRLLAEQETDEVYAQITLQPEADQTEPKSPDSCPDEAPKQTVHSFCKILTASDTSTHGGFSVLRKHANECLPPLDMSQAT
PTQELVARDLHGYEWRFKHIFRGQPRRHLLTTGWSTFVTSKRLVAGDAFVFLRGDNGELRVGVRRLARQQSPMPSSVISS
QSMHLGVLATASHAVTTQTLFVVYYKPRTSQFIISLNKYLEAVNYGFAVGMRFKMRFEGEDSPERRFTGTIVGIGDISPQ
WSNSKWRSLKIQWDEPATIQRPERVSSWDIEPFVASASLNLTQPPVKIKRPRPLDLPVAENTSSSVPSPFWYAGSSPSHE
LTQLGGVTEVQSSESQVHWPPKPKEINGNVIHNSNCGSSIGRPEGIWSSSPSVNVSLNLFQDLTEDSKTVSTRSILSGYN
TSLSSRPNNGLISDQVEKGKRIEASIGCRLFGIDLTNNSKATALLEMSCPSITSSSVKGPISAVVSEADRIQNLDVSKSS
NEQKQVVPEASQKETQGRQSCTPSSRTRTKVQMQGVAVGRAVDLTALEGYDELISELEKMFEIKGELCPRNKWEVVFTDD
EGDMMLVGDDPWQEFCKMVRKIFIYSSEEVKKMSPRCKLSTSSLDGEGTVISLDSELRTEP
>VvARF2
MASSEVSIKGNCGHGRGESFTSGYSEPNDGGVSRSVAEGQKGHSSVSGAGKDFETALYTELWHACAGPLVTVPRERERVF
YFPQGHIEQVEASTNQVSDQQMPVYDLPSKILCRVINVQLKAEPDTDEVFAQVTLLPEPNQDETAQEKEPLPPPPPRFHV
HSFCKTLTASDTSTHGGFSVLRRHADECLPQLDMSRQPPTQELVAKDLHGNEWRFRHIFRGQPRRHLLQSGWSVFVSSKR
LVAGDAFIFLRGENGELRVGVRRAMRQQGNVPSSVISSHSMHLGVLATAWHAKSTGTMFTVYYKPRTSPAEFIVPFDQYM
ESVKNNYSIGMRFKMRFEGEEAPEQRFTGTIVGIEDADPKRWRDSKWRCLKVRWDETSTIPRPDRVSPWKIEPAVTPPAL
NPLPVPRPKRPRSNMVPSSPDSSVLTREGSSKVTVDPSPASGFSRVLQGQEFSTLRGTFAESNESDTAEKSVVWPPLLDD
EKIDVVSTSRRFGSDNWMHLVRHEPTCTDLLSGFGARTDSSHGFSSFVDQNDVAANTMKKHLEHESKFNLLAGPWSMMPS
GLSLNLLESSIKVPVQGSDMPYQTRGDARFGGFSEYPTLHGHRVELQQGNWLMPPPAQSHFENFAHSRELMPKPILVQKQ
EAVKPKDGNCKLFGIPLIGNPVISEPAMSYRSMTNEPAGHLHLAPSAFDSDQKSEQSKGAKSTDNPLAVSEQEKPCQTSL
PLSRDVQGKVQSVSTRSCTKVHKQGIALGRSVDLTKFNNYDELIAELDQLFEFGGELMAPKKNWLIVYTDDEGDMMLVGD
DPWQEFCGMVRKIYIYTREEVQRMNPGTLNSKNDDNPSVAEGMDAKEVKRQPVPLTSNLENC
>VvARF5
MCPLPATELRPLDPSIWRACAGKSVHIPAVHSRVYYFPQGHVEQASSPPVLSPLVFSKPSVLCRVVAVWFLADQDTDEVF
AKIRLEPVGRSWESGTMERRRVGDGDDDKEDEGEDKVMSFVKILTSSDANNGGGFSVPRFCADYIFPPLNFQADPPVQHL
LFTDLRGTKWDFRHIYRGTPRRHLLTTGWSKFVNDKKLVAGDSVVFMKRNSNSELFIGVRRDARWNRNGERWSFRSALAG
AVKAKEVGSIEGFSRSSSGRVRAEEVAVAAELAAQGMPFEVVYYPRVGSSDFVVKAEVVEEALSVFWTGGMRVKMAMETE
DSSKTSLFQGTVSSATVMDNGPWRGSLWRMLQVTWDEPEVLQNVMRVSPWQVELVMPTPPFHTTPPPAKRFRIAQSPELP
SDGEGEIFFPMADTVMGILNPSLLNHNTFPAGMQGARQDSFYVSSLSNLTSENTHQMCTINSLDDMATKLNTVSTELNIG
SSLSDNLSPDSQGSVHFFGTKPVGNQDGNSSTKVGIHSFQLFGKVIHIKQPVEGNCSADGCTEDGSKKIQ
>VvARF17
MMSSVEENIKAGGLVSGTQTTLIEEMKLLKEMQDQSGPRKAINSELWHACAGPLVSLPQVGSLVYYFPQGHSEQVAVSTK
RTATSQIPNYPNLPSQLMCQVHNVTLHADKDTDEIYAQMSLQPVNSEKDIFPIPDFGLKPSKHPSEFFCKTLTASDTSTH
GGFSVPRRAAEKLFPPLDYSMQPPTQELIVRDLHDITYTFRHIYRGQPKRHLLTTGWSVFVSAKRLRAGDAVLFIRDEKS
QLLLGVRRANRQQTSLPSSVLSADSMHIGVLAAAAHAAANRSPFTIFYNPRACPSEFVIPLAKYRKSVYGTQISVGMRFG
MMFETEESGKRRYMGTIVGISDLDPLSWPGSKWRNLQVEWDESGCGDKQSRVSSWEIETPESLFIFPSLTSSLKRPMHAG
FLGGEAEWGSLMKRPFIRVLENGNGVLPYPTIPNICSEQLMKMLLKPQLVNPPGTLTPAFQDSGVKAASLQEARIIEGMI
KQQPPPIPSENKLLQNQNHPQPCLDQPDATNSDLPSQPNLVGQVQPLNKLENQTPSGNAEKSNIEPVHTADQLSQLTSTG
QGDEEKLAKSPKNPQNLVNQPSLSNQNKDPLQLQTNSFMQPHLESSIFHAQQISAPPFDSNPNALSPYIDTDEWILYPSA
NQSFGGVLRSPGPLSTFSLQDPSVVFPEAINPTLPSMGQEIWDHQLNNAKCLSQADQLPPFPQQDPCSLNCISSSSGLRD
LSDDSNNQSGIYSCLNFDVSNGGSTVVDPSVSSTILDEFCTFKDADFPDPSDCLVGNFSTSQDVQSQITSVSLADSQAFS
RPDFLDNSGGTSSSNVDFDESSLLQNSSWQQVAPPPMRTYTKVQKMGSVGRSIDVASFKNYEELCSAIECMFGLEGLLND
QKGSGWKLVYVDYENDVLLVGDDPWKEFVGCVRCIRILSPSEVQQMSEEGMQLLNSTAIEGINDSIRR
>VvARF13
MAALNYQLNGSKLGTVNDALYKELWHACAGPLVNVPREQERVYYFPQGHMEQLEASMHQGLDQKMPSFNLPSKILCKVVN
VHLRAEPETDEVYAQVTLLPEPDQSEITSPDPPLPEPQSCTVHSFCKTLTASDTSTHGGFSVLRRHADECLPPLDMSQNP
PWQELVAKDLHGNEWHFRHIFRGQPRRHLLTTGWSVFVSSKRLAAGDAFIFLRQVTFCIGENGELRVGVRRLMRQLNNVP
PSVISSHSMHLGVLATASHAITTGTLFSVFYKPRASPSEFIVSVNKYLEARNHKVSVGMRFKMRFEGDEAPERRFSGTIV
GVGDTGSSGWTDSEWRSLKVQWDEPSSILRPERVSPWELEPLVTETPLTAQPMQRSKRPRSPVLSSPTPGLSAFAVKTNS
HSFTVNYSSTAVSNNSAYWPQQSEPVPELFTPVPNKEYGKKKPENGNGYRLFGIQLVDNSNVEETLPVTTISSGAGEDQP
VVCLDADSDHQSQRSNINQSKTPTVGSDPEKSCLGSSLLQSRQIRSCTKVHMQGMAVGRAVDLTQFSSYKELLSKLEEMF
DIKGELCGPTKKWQVVYTDDEDDMMMVGDDPWHEFCSMVRKIFIYTVEEVKELSPKAKLPLKGEFKPGKPDSKTTIGTED
HSSMVGSGF
