# Supplementary material for: Identification of Candidate Auxin Response Factors Involved in Pomegranate Seed Coat Development
Source: Front Plant Sci. 2020 Sep 15;11:536530. doi: 10.3389/fpls.2020.536530 (PMC7522551; doi:10.3389/fpls.2020.536530)
Supplement: Supplementary S2 — Gene ID correspondence of 76 ARFs from four plant species [file DataSheet_2.fasta]

76 1500
AtARF16    ---------- ---MINVMNP MKG------- ---------- ----------
AtARF10    ---------- ---------- ---------- ---------- ----------
PgrARF16   ---------- ---------M KRN------- ---------- ----------
EucARF16   MVELALDRFM ISVMDSRKES LKR------- ---------- ----------
VvARF15    ---------- ---MIPFLGS KEK------- ---------- ----------
PgrARF10   ---------- ---MITFMDS KEK------- ---------- ----------
EucARF12   ---------- ---MITFIDS KEK------- ---------- ----------
VvARF16    ---------- ---MISLMDP MKE------- ---------- ----------
EucARF10   ---------- --------MT VLK------- ---------- ----------
VvARF10    ---------- ---------- ---------- ---------- ----------
AtARF17    ---------- ---MSPPSAT AGD------- ---------- ----------
VvARF5     ---------- -------MCP LPA------- ---------- ----------
PgrARF17   ---------- ------MSSS TSS------- ---------- ----------
EucARF17   ---------- ---------- ---------- ---------- ----------
AtARF5     MMASLSCVED KMKTSCLVNG GGT------- ------ITTT TSQSTLLEEM
VvARF17    ---MMSSVEE NIKAGGLVSG TQT------- ---------- --TLIEEMKL
EucARF5    ---------- ---------- ---------- ---------- ----------
PgrARF5    -MMGTTVEGK IKTLQPQQPS TLL------- ---------- -----EEMKL
PgrARF12   ---------M RLSSPGLNHQ SQE------- ---------- ----------
VvARF14    ---------M RLSSSGFAHQ TEE------- ---------- ----------
PgrARF8    ---------M RLSPAGFSHQ PQE------- ---------- ----------
EucARF8    ---------M RLSSSGFNHQ SPE------- ---------- ----------
AtARF6     ---------M RLSSAGFNPQ PHE------- ---------- ----------
PgrARF6    ---------M RLSSACFSPP NQE------- ---------- ----------
EucARF6    ---------M RLSSAGFSPQ AQE------- ---------- ----------
VvARF6     ---------M RLSPAGFTHQ TQE------- ---------- ----------
VvARF8     ---------- ---------- ---------- ---------- ----------
AtARF8     ---------- MKLSTSGLGQ QGH------- ---------- ----------
EucARF19   MKMPASGAGA PSATATASPC EGG------- ---------- ----------
PgrARF19   MKTPPTGAGA APAATAAPNP CEG------- ---------- ----------
VvARF19    ---MKAPTNG AAAAATAAPN PCE------- ---------- ----------
AtARF7     --------MK APSSNGVSPN PVE------- ---------- ----------
AtARF19    ---------M KAPSNGFLPS SNE------- ---------- ----------
VvARF7     ---------M KAPPNGFLAG SGE------- ---------- ----------
PgrARF7    ---------M KVPSNGFSPG AGE------- ---------- ----------
EucARF7    ---------M KVPSNGFLAG GGE------- ---------- ----------
PgrARF13   -MSTRGAAES SRSRSHINNS STD------- ---------- ----------
VvARF18    MGSGGDGERM RVDLEGDGLQ SKN------- ---------- ----------
EucARF13   ---------- ---------- ---------- ---------- ----------
EucARF2    ---------- ---------- ---------- ---------- ----------
VvARF12    ---------- ---------- ---------- ---------- ----------
AtARF2     ------MASS EVSMKGNRGG DNFSSSGFSD PKETRNVSVA GEGQKSNSTR
VvARF2     -------MAS SEVSIKGNCG HGRGESFTSG YSEPNDGGVS RSVAEGQKGH
EucARF3    ------MASH EVSVVGSDRR ERE------- ---------- ----------
PgrARF2    -----MVSPE GSIMIRADRR EES------- ---------- ----------
AtARF13    -----MENNG EMNAQPELSV DIT------- ---------- ----------
AtARF14    -----MESGN VVNTQPELSG IID------- ---------- ----------
AtARF23    -----MESGN VVNVQSELSG IID------- ---------- ----------
AtARF15    -----METGN VVNAQPELSG IID------- ---------- ----------
AtARF21    -----MESGN IVNAQPKLSG IID------- ---------- ----------
AtARF20    -----METGN VVNAQPELSG IID------- ---------- ----------
AtARF12    -----MESGN VVNAQPELSG IID------- ---------- ----------
AtARF22    -----MESGN IVNAQPELSG IID------- ---------- ----------
AtARF1     ---------- -MAASNHSSG KPG------- ---------- ----------
EucARF1    -------MAS HPSNHSCGRP HQG------- ---------- ----------
PgrARF1    -----MHQGS EQQMPSFNLP SKI------- ---------- ----------
VvARF13    ---------M AALNYQLNGS KLG------- ---------- ----------
VvARF1     -------MAL VASNYPSGGP HAG------- ---------- ----------
AtARF9     ---------- ---------- MAN------- ---------- ----------
AtARF11    ---------- -MANVEADFR TSG------- ---------- ----------
AtARF18    -------MAS VEGDDDFGSS SSR------- ---------- ----------
VvARF11    ---------M AHGNNIRGGL EPG------- ---------- ----------
PgrARF9    ---------- --------MA NRA------- ---------- ----------
EucARF9    ---------- --------MA NRG------- ---------- ----------
VvARF9     ---------- --MMVGFG-- ---------- ---------- ----------
EucARF11   ---------- --MMMNRAEG RGG------- ---------- ----------
PgrARF11   ---------- ---------- MLG------- ---------- ----------
AtARF4     --MEFDLNTE IAEVEEEEND DVGVGVGGGT RIDKGRLGIS PSSSSSCSSG
PgrARF4    MEIDLNHAIS EVAVEKNTLC SSS----SNG AGDCSSSSCS SNSSTPPPPV
EucARF4    --MEIDLNHA VSDVENASNA CCD------- -GHCEKGNGC LHCLSSTSSN
VvARF4     MEIDLNHAVT EVEKHAFCNG DCD------- -----KASCV CCLSSSSSSS
PgrARF14   MAGLIDLNTV DDDEAPPTSA PLS------S PSTSSSALSA SNSNASSSSS
PgrARF15   ---------- ---------- ---------- ---------- ----------
EucARF15   MIDLNTVEDD ETPSSGSSPA SSL------- -----SSAIS ASNINSNPAY
AtARF3     MGGLIDLNVM ETEEDETQTQ TPS------- ------SASG SVSPTSSSSA
VvARF3     MVAMIDLNTV DDDETPSSGS SSS------- ---------- -SSSSASASA

--------GT EKGLDPQLWH ACAGGMVRMP PM---NSKVF YFPQGHAENA YD--------
-------MEQ EKSLDPQLWH ACAGSMVQIP SL---NSTVF YFAQGHTEHA HAP------P
--------TV EKCLDPQLWH ACAGGMVQMP PL---NSKVF YFPQGHAEHA QG--------
--------NP QKCLDSQLWH ACAGGMVQMP PV---NSKVF YFPQGHAEHA QG--------
------SKEA GKCLNPQLWH ACAGGMVQMP PV---NSKVF YFPQGHAEHA CA--------
------LKDV ERTLDSQLWH ACAGGMVQMP PV---NSKVF YFPQGHAEHA SG--------
------LKEV EKTLDSQLWH ACAGGMVQMP PV---NSKVF YFPQGHAEHS SG--------
---------L DKCLDPQLWH ACAGGMVHMP SL---NSRVV YFPQGHAEHA YG--------
--------EP ERSLDPQLWH ACAGGMVQMP PL---NSRVF YFPQGHAEHA SSA-------
------MKET EKSLDSQLWH ACAGGMVQMP LV---SSKVF YFPQGHAEHA HT--------
--------IN HREVDPTIWR ACAGASVQIP VL---HSRVY YFPQGHVEHC ----------
--------TE LRPLDPSIWR ACAGKSVHIP AV---HSRVY YFPQGHVEQA SSP-------
--------PD FPPVDSRIWR ACAGSSVRIP AV---NSRVY YFPQGHLEQS SSASS-----
---------- ---------- --------IP PA---NSRVY YFPQGHLEQS PAA-AAAAPA
KLLKDQSGTR KPVINSELWH ACAGPLVCLP QV---GSLVY YFSQGHSEQV AVS-TRRSA-
LKEMQDQSGP RKAINSELWH ACAGPLVSLP QV---GSLVY YFPQGHSEQV AVS-TKRTA-
---------- ---------- ---------- ---------- ---------- ----------
LKEMQEQSGS RKSINSELWH ACAGPLVSLP QL---GSLVY YFPQGHSEQV AVS-TRRSA-
--------GE KKCLNSELWH ACAGPLVSLP SV---GTRVV YFPQGHSEQV AAS-TNKEV-
--------GE KKCLNSELWH ACAGPLVSLP AV---GSRVV YFPQGHSEQV AAS-TNKEV-
--------GE KKCLNSELWH ACAGPLVSLP QV---GSRVV YFPQGHSEQV AAS-TNKEV-
----ASNAGE KKCLNSELWH ACAGPLVSLP PV---GSRVV YFPQGHSEQV AAS-TNKEV-
--------GE KRVLNSELWH ACAGPLVSLP PV---GSRVV YFPQGHSEQV AAS-TNKEV-
--------GE KRVLNSELWH ACAGPLVSLP AI---GSRVV YFPQGHSEQV AAT-TNREV-
--------GE KRVLNSELWH ACAGPLVSLP AI---GSRVV YFPQGHSEQV AAS-TNQEV-
--------GE KRCLNSELWH ACAGPLVSLP AV---GSRVV YFPQGHSEQV AAS-TNKEV-
---------- ---------- ---------- --------ML YFLL------ ----------
--------EG EKCLNSELWH ACAGPLVSLP SS---GSRVV YFPQGHSEQV AAT-TNKEV-
-------GEK KSVINPELWQ ACAGPLVNLP PA---GTHVV YFPQGHSEQV AAS-MKKDV-
-----VGAEK KSVINPELWQ ACAGPLVNLP PA---GTQVV YFPQGHSEQV AAS-MKKVV-
--------GE KKSINPELWQ ACAGPLVNLP PA---GTLVV YFPQGHSEQV AAS-MKKDV-
--------GE RRNINSELWH ACAGPLISLP PA---GSLVV YFPQGHSEQV AASMQKQ---
--------GE KKPINSQLWH ACAGPLVSLP PV---GSLVV YFPQGHSEQV AASMQKQ---
--------GE RKSINSELWH ACAGPLVSLP PV---GSLVV YFPQGHSEQV AAS-MQKE--
--------GE KKTINSELWH ACAGPLVSLP PV---GSLVV YFPQGHSEQV AAS-MQKE--
--------GE KKSINSELWH ACAGPLVSLP PV---GSLVV YFPQGHSEQV AAS-MQKE--
--------LI NDELSNELWK LCAGRLFYVP KV---GEKVF YFPQGHIEQV QAY-TNQVG-
------IQDE NDDLYTELWL GCAGPLVNIL RA---GQKVV YFPQGHIEQV EAY-TNQDG-
---------- ---------- ---------- ---------- ---------- ----------
---------- ---------- ---------- ---------- ---------- ----------
----MDFVDS EDALYKELWH ACAGPLVTVP RV---GERVF YFPQGHLEQV EAS-TNQVA-
SAAAERALDP EAALYRELWH ACAGPLVTVP RQ---DDRVF YFPQGHIEQV EAS-TNQAA-
SSVSGAGKDF ETALYTELWH ACAGPLVTVP RE---RERVF YFPQGHIEQV EAS-TNQVS-
------RTGC EDALYKELWH ACAGPLVTVP RE---GELVY YFPQGHIEQI EAS-MNQVA-
--------GS EDALYKELWH ACAGPLVTVP RA---GELVY YFPQGHIEQI EAS-TNQSS-
---------- KTYMYEKLWN ICAGPLCVLP KP---GEKVY YFPQGHIELI ENS-TRDEL-
--------GS KSYMYEQLWK LCAGPLCDIP KL---GEKVY YFPQGHIELV EAS-TREEL-
--------GS KSYMYEQLWK LCAGPLCDIP KL---GEKVY YFPQGHIELV EAS-TREEL-
--------RS KSYMYEQLWK LCAGPLCDIP KL---GEKVY YFPQGNIELV EAS-TREEL-
--------GS KSYMYEQLWK LCAGPLCDIP KL---GENVY YFPQGNIELV QAS-TREEL-
--------GS KSYMYEQLWK LCAGPLCDIP KL---GENVY YFPQGNIELV DAS-TREEL-
--------GS KSYVYEQLWK LCAGPLCDIP KL---GEKVY YFPQGHIELV ETS-TREEL-
--------GS KSYMYEQLWK LCAGPLCDIP KL---GEKIY YFPQGNIELV EAS-TREEL-
-------GVL SDALCRELWH ACAGPLVTLP RE---GERVY YFPEGHMEQL EAS-MHQGL-
--------AF ADALYKELWH ACAGPLVTLP RE---GERVY YFPQGHMEQL EAS-TNRGL-
---------L CKVVNVHL-R DCYRLNISLD LLLVFQWRIQ LLVTLHQDPI QLEASMHQGS
--------TV NDALYKELWH ACAGPLVNVP RE---QERVY YFPQGHMEQL EAS-MHQGL-
--------AP CDALYKELWH ACAGPLVTVP RE---GERVY YFPQGHMEQL EASTTHQGL-
--------RG GEYLYDELWK LCAGPLVDVP QA---QERVY YFPQGHMEQL EAS-TQQVDL
--------SN DDELYTELWK ACAGPLVEVP RY---GERVF YFPQGHMEQL VAS-TNQGVV
--------SY QDQLYTELWK VCAGPLVEVP RA---QERVF YFPQGHMEQL VAS-TNQGIN
--------LE SDHLFTELWR ACAGPLVDVP KP---HERVF YFPQGHMEQL QAS-TNQGV-
--------EG DDDLYSELWK ACAGPLVDVP RE---GDRVF YFPQGHMEQL EAS-MNQEL-
--------GG EDDLYTELWK ACAGPLVDVP RA---GERVF YFPQGHMEQL EAS-TNQEL-
--------GE GDDLYAELWK ACAGPLVDVP RR---GERVF YFPQGHVEQL EAS-TNQEL-
--------GG GDDLYTELWK ACAGPLVDVP RH---GDRVY YFPQGHMEQL EAS-TNQEL-
--------PA EDDLYAELWK ACAGPLVDVP RQ---GERVY YFPQGHMEQL EAS-TNQEL-
SSSSSSSTGS ASSIYSELWH ACAGPLTCLP KK---GNVVV YFPQGHLEQD AMV-SYSS--
SSPSSSSSSS SSSIFSELWH ACAGPLATLP KK---GSVVV YFPQGHLEQC AAS-SSSPAA
SSSSSSSSAV PCSIYSELWH ACAGRLTSLP KK---GNVVL YFPQGHLEQV ASA-SPYS--
SASNSSASPD SSSIYLELWH VCAGRLTSLP KK---GNVVV YFPQGHLEQA ASS---SPFP
AVAAAPPTAA PYPVCLELWQ ACAGPLISLP RK---GSGVA YFPQGQLEQS S---------
---------- ---------- ----MLMFVT VF---SNLIL QNEQ------ ----------
PTSSSSSSSS CSPLCLELWH ACAGPLISLP KR---GSLVV YFPQGHLEHV S---------
SVSVVSSNSA GGGVCLELWH ACAGPLISLP KR---GSLVL YFPQGHLEQA P---------
STVCGSLLSA ASSVCLELWH ACAGPLISLP KK---GSLVV YFPQGHLEQL S---------

CVDFGNLP-I PPMVLCRVLA IKYMADA-ES DEVFAKLRLI PLKDD----- ---EYVDHEY
DFHAPR---V PPLILCRVVS VKFLADA-ET DEVFAKITLL PLPGN----D LDLENDAVLG
PVDFGNSHNI PPLVLCRLAA IKYMADR-ET DEVFARITLV PVKVQ----- --GLDLDNDG
TVDFGTSQ-I PPLILCRLAA IKYMADP-EN DEVYAKITLM PMRSD----- -EYHHLDDDG
SVDFRNYPRI PAYIPCRVSA MKFMADP-ES DEVYAKITLV PLNGS----- -------ESD
PVDFRSFPRL PPYIPCRVSS IKFMADP-ET DEVYSKIRLI PLTGA----- -EGPDFEDDR
PVDFRSCPRI PAYIPCRVSA IRFMADP-ET DEVFAKMRLV PLTSS----- --------EP
NVDFGN-PRI PPLVLCRVSA VKYLADP-ES DEVYAKIRLI PLRNT----- --EGETEDDV
VDFAGSSGGV PPLILCRVSS VKFLADH-ES DEVFAKLRLV PLPNT----- --ELDFEDDR
NVDFAAAPRI PALVLCRVAA VKFMADP-ET DEVYAKIRLV PIANN----- --ELDCEDDG
CPLLSTLPSS TSPVPCIITS IQLLADP-VT DEVFAHLILQ PMTQQ----- -QFTPTNYSR
PVLSPLVF-S KPSVLCRVVA VWFLADQ-DT DEVFAKIRLE PVGRS----- WESGTMERRR
PVLSPIAL-S RPYVACVVAA VSFHADP-LT DEVFARLVLH PSSSG----- -------GEA
PILSPLAV-S RTFVPCLVGA VHYFADP-LT DEVIAKFLLR PVVHP----- ----GAPLQP
TTQVPNYPNL PSQLMCQVHN VTLHADK-DS DEIYAQMSLQ PVHSE----- -------RDV
TSQIPNYPNL PSQLMCQVHN VTLHADK-DT DEIYAQMSLQ PVNSE----- -------KDI
---------- ----MCQVHN VTLHADR-ET DEIYAQMCLQ PVNSE----- -------KDV
TSQIPNYPNL PSQLMCQVHN VTLHADK-ET DEIYAQMSLQ PVTSE----- -------KDV
DSHIPNYPNL PPQLICQLHN VTMHADV-ET DEVYAQMTLQ PLSQQ----- -----EQKEV
DAHIPNYPSL APQLICQLHN VTMHADV-ET DEVYAQMTLQ PLSPQ----- -----EQKEV
DAHIPNYPSL PPQLICQLHN VTMHADV-ET DEVYAQMTLQ PLSPQ----- -----EQKDV
DAHIPNYPNL SPQLICQLHN VTMHADV-ET DEVYAQMTLQ PLSPQ----- -----EQKDL
DAHIPNYPSL HPQLICQLHN VTMHADV-ET DEVYAQMTLQ PLNAQ----- -----EQKDP
DAHIPNYPSL PPQLICQLHN VTMHADI-ET DEVYAQMTLQ PLSPQ----- -----EQKET
DAQIPNYPSL PPQLVCQLHN VTMHADI-ET DEVYAQMTLQ PLSPQ----- -----EQKEA
DAHIPNYPSL PPQLICQLHN VTMHADV-ET DEVYAQMTLQ PLSPQ----- -----EQKDA
---------- ---------- ---------- ---------- ---------- ----------
DGHIPNYPSL PPQLICQLHN VTMHADV-ET DEVYAQMTLQ PLTPE----- -----EQKET
DAQVPNYPNL PSKLLCLLHS VTLHADP-ET DEVFAQMTLQ PVPSF----- ------DKEA
DAQIPNYPNL PSKLLCSLHS VTLHADP-DT DEVFAKMILR PVSSF----- ------DKEA
DAQIPNYPNL PSRLLCILHN VTLHADP-ET DEVYAQMTLQ PVPAY----- ------DKES
TDFIPSYPNL PSKLICMLHN VTLNADP-ET DEVYAQMTLQ PVNKY----- ------DRDA
TDFIPNYPNL PSKLICLLHS VTLHADT-ET DEVYAQMTLQ PVNKY----- ------DREA
TECVPSYPNL PSKLICMLHN VTLHADA-ET DEVYAQMTLQ PVSKY----- ------DKEA
TTCVPSYPNL PSKLICMLHN VTLHADL-ET DEVYAQMTLR PYDQE----- ----------
TTCVPSYPNL PPKLICMLHN VTLHADL-ET DEVYAQMTLQ PVSKY----- ------DQEA
KMEMPRYN-V PSMILCEVMH VLLEVEA-NT DEVFAQITLV PARTD----- --------EP
QMEMPIYN-L PSKIFCKVVY VQLKAEA-CT DEVFAQVTLL PEAKQ----- --------EW
---------- ---------- ---------- ---------- ---------- ----------
---------- ---------- ---------- ---------- ---------- ----------
DQQMPAYD-L RAKILCRVIN VHLKAES-DT DEVFAQVTLL PEPKQ----- -------DEN
EQQMPLYD-L PSKLLCRVIN VDLKAEA-DT DEVYAQITLL PEANQ----- -------DEN
DQQMPVYD-L PSKILCRVIN VQLKAEP-DT DEVFAQVTLL PEPNQ----- -------DET
DRQIPFYN-L PSKILCRVIN VQLRAEP-ET DELFAQVTLL PVPNQ----- -------DET
DQKMPAYD-L PSKILCRVIC VLLKAEP-DT DELFAQVTLL PEPNV--GSL FQFSCEQDEN
DHIRPIFD-L PSKLRCRVVA IDRKVDK-NT DEVYAQISLM PDTTE----- ---------V
NELQPICD-F PSKLQCRVIA IQLKVEN-NS DETYAEITLM PDTTQ----- ---------V
NELQPNCD-L PSKLQCRVIA IHLKVEN-NS DETYVEITLM PDTTQ----- ---------V
NELQPICD-L PSKLQCRVIA IHLKVEN-NS DETYAKITLM PDTTV----- ----SENLQV
NELQPICD-L PSKLQCRVIA IHLKVEN-NS DEIYAEITLM PDTTQ----- ---------V
NELQPICD-L PSKLQCRVIA IHLKVEN-NS DETYAEITLM PDTTQ----- ---------V
NELQPICD-L PSKLQCRVIA IHLKVEN-NS DETYAEITLM PDTTQ----- ---------V
NELKPICD-L PSKLQCRVIA IQLKVEN-NS DETYAEITLM PDTTQ----- ---------V
EQQMPSFN-L PSKILCKVIN IQRRAEP-ET DEVYAQITLL PELDQ----- -------SEP
EQQMPSFD-L PSKILCRVVN IQLRAEP-ET DEVYSQITLL PEPEQ----- -------KEV
EQQMPSFN-L PSKILCKVVN VHLRAEP-DT DEVYAQITLL PQTDQ----- -------AEV
DQKMPSFN-L PSKILCKVVN VHLRAEP-ET DEVYAQVTLL PEPDQ----- -------SEI
DQQMPSFN-L PSKILCKVVH VQLRAEP-ET DEVYAQVTLL PEPDQ----- -------SEI
NTMKPLFV-L PPKILCNVMN VSLQAEK-DT DEVYAQITLI PVGTE----- ------VDEP
DQEIPVFN-L PPKILCRVLS VTLKAEH-ET DEVYAQITLQ PEEDQ----- -------SEP
SEEIPVFD-L PPKILCRVLD VTLKAEH-ET DEVYAQITLQ PEEDQ----- -------SEP
DQRIPLFN-L PSKILCRVVH TRLLAEQ-ET DEVYAQITLQ PEADQ----- -------TEP
NQRIPLFG-L SSKILCRVIH VQLLAEQ-DT DEVYAQITLL PEQNQ----- -------EEP
NERIPLFN-L PPKILCRVMY IQLLAEQ-ET DEVYAQITLL PEAPQ----- -------SEP
SQRIPLFN-L PSKILCRVIH IQLRAEQ-ET DEVYAQITLL PEPDQ----- -------AEP
NQRIPLFN-L TSKILCQVVN VQLLAEQ-ET DEVYAQITLI PAGNL----- -------MEP
NQSLPLFG-L PSKILCHVMH VQLLAEQ-ET DEVYAQITLI PDSEQ----- -------VEP
PLEIPKFD-L NPQIVCRVVN VQLLANK-DT DEVYTQVTLL PLQEF--SML NGEGKEVKEL
SLEFRGSDLL QPQIFCRVMN VQLMANK-EN DEVYTRVTLL PQPPELLGLN SEGREMVDLE
PMEMPTFD-L QPQIFCRVVN VQLLANK-DN DEVYTKVTLL PQLEL-VGLD SEGRALEELG
PMDISTFD-L PPQIFCRVVN VQLLANK-EN DEVYTQVTLL PQPEL--AGI NLEGKELEGL
DLPVPACR-L PPHVFCRVVD VKLYADATSS DDAYAQVALL PEHEQ---NE QKLRERDLEA
---------- ------KLRE RDLEAEA-EE DET------E PAGKS----- ----------
DFPTSVFD-L PSQIFCRVVD VKLHADA-ST DDVYAQVSLV PEREQ---IE HKLREGDNEI
DFSAAIYG-L PPHVFCRILD VKLHAET-TT DEVYAQVSLL PESED----- --IERKVREG
DYPAVAYD-L PPHVFCRVVD VKLHAEV-VT DEVYAQVSLV PETKI--KQK LQEGEIEADG

GDGEDSNGFE ----SNSEKT PSFAKTLTQS DANNGGGFSV PRYCAETIFP RLDYNAEPPV
LTPPSSDGNG ----NGKEKP ASFAKTLTQS DANNGGGFSV PRYCAETIFP RLDYSAEPPV
LMDHDGAESP -------EKA ASFAKTLTQS DANNGGGFSV PRYCAETIFP RLDYSAEPPV
SLGKDGTENL -------EKV ASFAKTLTQS DANNGGGFSV PRYCAETIFP RLDYSAEPPV
YDDDGYGNGT ----ESQEKP ASFAKTLTQS DANNGGGFSV PRYCAETIFP RLDYTADPPV
LGGGGLSGPD ----GTQEKP ASFAKTLTQS DANNGGGFSV PRYCAETIFP RLDYSADPPV
DFGDDGIGGL -QGSDGQDKP ASFAKTLTQS DANNGGGFSV PRYCAETIFP RLDYSVDPPV
LMGGNGIEAP -------EKP ASFAKTLTQS DANNGGGFSV PRYCAETIFP RLDYSADPPV
ALEAAAAGSD ----N-PEKP ASFAKTLTQS DANNGGGFSV PRYCAETIFP RLDYSADPPV
VMGSSGSEAP -------EKP ASFAKTLTQS DANNGGGFSV PRYCAETIFP RLDYSADPPV
FGRFDGDVDD ------NNKV TTFAKILTPS DANNGGGFSV PRFCADSVFP LLNFQIDPPV
VGDGDDDKED ----EGEDKV MSFVKILTSS DANNGGGFSV PRFCADYIFP PLNFQADPPV
LPEARGYAVD ----EEDEKI ASFAKVLTSS DANNGGGFSV PRFCADTIFP PLNYQIDPPV
ESPARAGNEP ------EEKI VSFAKTLTPS DANNGGGFSV PRFCADTIFP PLDFNADPPV
FPVPDFGMLR ----GSKHPT EFFCKTLTAS DTSTHGGFSV PRRAAEKLFP PLDYSAQPPT
FPIPDFGLKP -----SKHPS EFFCKTLTAS DTSTHGGFSV PRRAAEKLFP PLDYSMQPPT
FPVPDFGLRP ----S-KHPS EFFCKTLTAS DTSTHGGFSV PRRAAEKLFP PLDFAMQPPT
FPVPDFGLKP ----S-KHPS EFFCKTLTAS DTSTHGGFSV PRRAAEKLFP PLDYTMQPPT
YLLPSELGTA ----N-KQPT NYFCKTLTAS DTSTHGGFSV PRRAAEKVFP PLDYSQQPPC
CLLPAELGSP ----S-KQPT NYFCKTLTAS DTSTHGGFSV PRRAAEKVFP PLDYTQQPPA
YLLPAELGAP ----S-KQPT NYFCKTLTAS DTSTHGGFSV PRRAAEKVFP PLDYTQQPPA
YLLPAELGTP -----SKQPT NYFCKTLTAS DTSTHGGFSV PRRAAEKVFP PLDYSQQPPA
YLPAELGVPS ------RQPT NYFCKTLTAS DTSTHGGFSV PRRAAEKVFP PLDYSQQPPA
FLPAELGSLS ------KQPT NYFCKTLTAS DTSTHGGFSV PRRAAEKVFP PLDYSQQPPA
YLPAELGSPS ------KQPT NYFCKTLTAS DTSTHGGFSV PRRAAEKVFP PLDYSLQPPA
YLPAELGVPS ------KQPS NYFCKTLTAS DTSTHGGFSV PRRAAEKVFP PLDFSQQPPA
---------- ---------- ---------- ---------- ---------- ----------
FVPIELGIPS ------KQPS NYFCKTLTAS DTSTHGGFSV PRRAAEKVFP PLDYTLQPPA
LLRSDLALKT ----T-KPQP DFFCKTLTAS DTSTHGGFSV PRRAAEKIFP PLDFSMQPPA
LLRSDLALKT ----G-KPQP EFFCKTLTAS DTSTHGGFSV PRRAAEKIFP TLDFSMQPPA
LLRSDLALKT ----N-KPQT DFFCKTLTAS DTSTHGGFSV PRRAAEKIFP PLDFSMQPPA
LLASDMGLKL ----N-RQPN EFFCKTLTAS DTSTHGGFSV PRRAAEKIFP ALDFSMQPPC
LLASDMGLKL ----N-RQPT EFFCKTLTAS DTSTHGGFSV PRRAAEKIFP PLDFSMQPPA
LLASDLGLKQ ----S-RQPV EFFCKTLTAS DTSTHGGFSV PRRAAEKIFP PLDFSMQPPA
ALLASNMALK ----QSRQPA EFFCKTLTAS DTSTHGGFSV PRRAAEKIFP SLDFSMQPPA
LLASDMGLKQ -----SRQPT EFFCKTLTAS DTSTHGGFSV PRRAAEKIFP SLDFTMQPPC
IWIDGNNPPG ----RPRFRG SFFSKTLTPS DTSTHGGFSI PKRHADECFP TLDMSMEIPA
QSPDHGNSQF ---FPRRTHS YSFSKTLTPS DTNTHGGFSV PKRHADECLP PLDMTQQPPV
---------- ---------- ---------- ---------- ---------- --DKSQHHPV
---------- ---------- ---------- ---------- ---------- ---MSKQPPT
SAEKEDVLTP ----TPRPRV HSFCKTLTAS DTSTHGGFSV LRRHADECLP PLDMSKQPPT
AIEKEAPLPP ----PPRFQV HSFCKTLTAS DTSTHGGFSV LRRHADECLP PLDMSRQPPT
AQEKEPLPPP ----PPRFHV HSFCKTLTAS DTSTHGGFSV LRRHADECLP QLDMSRQPPT
AVEKETGHPL ----PPRPRV HSFCKTLTAS DTSTHGGFSV LRRHADECLP QLDMTKQPPT
MLVKESALPP ----APRPRV HSFCKTLTAS DTSTHGGFSV LRRHADECLP PLDMSKQPPT
MTHNTTMDTR ------RPIV YFFSKILTAS DVSLSGGLII PKQYAIECFP PLDMSQPIST
VIPTQNQNQF ------RPLV NSFTKVLTAS DTSVHGGFSV PKKHAIECLP PLDMSQPLPT
VIPTENENQF ------RPIV NSFTKVLTAS DTSAQGEFSV PCKHAIECLP PLDMSQPIPA
VIPTQNENQF ------RPLV NSFTKVLTAS DISANGVFSV PKKHAIECLP PLDMSQPLPA
VIPTQSENRF ------RPLV NSFTKVLTAS DTSAYGGFSV PKKHAIECLP PLDMSQPLPA
VIPTQSENQF ------RPLV NSFTKVLTAS DTSAYGGFFV PKKHAIECLP PL----PLPA
VIPTQNENQF ------RPLV NSFTKVLTAS DTSAHGGFFV PKKHAIECLP SLDMSQPLPA
VIPTQNENQF ------RPLV NSFTKVLTAS DTS--GGFFV PKKHAIECLP PLDMSQPLPT
TSPDAPVQEP ----E-KCTV HSFCKTLTAS DTSTHGGFSV LRRHADDCLP PLDMSQQPPW
TSPDPPLPEP ----P-RCKV HSFCKTLTAS DTSTHGGFSV LRRHAEECLP LLDMTQQPPW
TSSDPPVPEP ----P-RCTV HSFCKTLTAS DTSTHGGFSV LRRHADDCLP PLDMSQQPPW
TSPDPPLPEP -----QSCTV HSFCKTLTAS DTSTHGGFSV LRRHADECLP PLDMSQNPPW
TSPDPPLPEP -----QRCTV HSFCKTLTAS DTSTHGGFSV LRRHADDCLP PLDMSQQPPW
MSPDPSPPEL -----QRPKV HSFSKVLTAS DTSTHGGFSV LRKHATECLP PLDMTQQTPT
TSLDPPLVEP ----A-KPTV DSFVKILTAS DTSTHGGFSV LRKHATECLP SLDMTQPTPT
TSLDPPIVGP -----TKQEF HSFVKILTAS DTSTHGGFSV LRKHATECLP SLDMTQATPT
KSPDSCPDEA ----P-KQTV HSFCKILTAS DTSTHGGFSV LRKHANECLP PLDMSQATPT
TSPDQCPPEP ----P-RPTV HNFCKVLTAS DTSTHGGFSI LKKHATECLP PLDMNLATPT
MSPDPYLPEP ----P-RPRV HSFCKVLTAS DTSTHGGFSV LRKHATECLP PLDMNQSTPT
RSPDPCTPEP ----P-RPTV HSFCKVLTAS DTSTHGGFSV LRKHANECLP QLDMNQATPT
TSPDPVSAET ----P-RTRV HSFCKVLTAS DTSTHGGFSV LRKHATECLP PLDMKQATPT
TSPDECLPET ----P-RPKI HSFCKVLTAS DTSTHGGFSV LRKHATECLP PLDMTQATPT
GGEEERNGSS ----SVKRTP HMFCKTLTAS DTSTHGGFSV PRRAAEDCFA PLDYKQQRPS
GIEEGGGGSP ----ALRSTP HMFCKTLTAS DTSTHGGFSV PRRAAEDCFP PLDYKQLRPS
VDENDIGGSP ----P-RSTP HMFCKTLTAS DTSTHGGFSV PRRAAEDCFP PLDYKQQRPS
GVDEEGGGGS ----PTKSTP HMFCKTLTAS DTSTHGGFSV PRRAAEDCFP PLDYKQQRPS
EAEEDETEPA ----GKSTTP HMFCKTLTAS DTSTHGGFSV PRRAAEDCFP PLDYSQQRPS
---------- -------TTP HMFCKTLTAS DTSTHGGFSV PRRAAEDCFP PLDYSQQRPS
DLDEDEIEPA ----VKSSTP HMFCKTLTAS DTSTHGGFSV PRRAAEDCFP PLDYNQQRPS
IIDVDGGEED YEVLKRSNTP HMFCKTLTAS DTSTHGGFSV PRRAAEDCFP PLDYSQPRPS
GEEEDIEGSI ----K-SMTP HMFCKTLTAS DTSTHGGFSV PRRAAEDCFP PLDYKQQRPS

QTILAKDVHG DVWKFRHIYR GTPRRHLLTT --GWSNFVNQ KKLVAGDSIV FMR------A
QTVIAKDIHG ETWKFRHIYR GTPRRHLLTT --GWSTFVNQ KKLIAGDSIV FLR------S
QTIIAKDVHG ESWKFRHIYR GTPRRHLLTT --GWSNFVNQ KKLVAGDSIV FLR------A
QTIVAKDVHG ESWKFRHIYR GTPRRHLLTT --GWGNFVNQ KKLVAGDSIV FLR------A
QNILAKDVHG ETWKFRHIYR GTPRRHLLTT --GWSTFVNH KKLIAGDSIV FLR------A
QTILAKDVHG ETWKFRHIYR GTPRRHLLTT --GWSTFVNH KKLVAGDSIV FMR------A
QTILAKDVHG ETWKFRHIYR GTPRRHLLTT --GWSTFVNH KKLVAGDSIV FMR------A
QTILAKDVHG ETWRFRHIYR GTPRRHLLTT --GWSNFVNK KNLVAGDSIV FLR------A
QTVIAKDVHG ETWKFRHIYR GTPRRHLLTT --GWSTFVNQ KKLVAGDSIV FLR------A
QTVIAKDVHG EIWKFRHIYR GTPRRHLLTT --GWSTFVNQ KKLVAGDSIV FLR------A
QKLYVTDIHG AVWDFRHIYR GTPRRHLLTT --GWSKFVNS KKLIAGDSVV FMR------K
QHLLFTDLRG TKWDFRHIYR GTPRRHLLTT --GWSKFVND KKLVAGDSVV FMKR-----N
QNLEVTDVHG VVWTFRHIYR GTPRRHLLTT --GWSKFVNN KKLVAGDSVL FMK------N
QLLSVRDVHG AVWNFRHIYR GTPRRHLLTT --GWSKFVNN KKLVAGDSVV FMK------N
QELVVRDLHE NTWTFRHIYR GQPKRHLLTT --GWSLFVGS KRLRAGDSVL FIR------D
QELIVRDLHD ITYTFRHIYR GQPKRHLLTT --GWSVFVSA KRLRAGDAVL FIR------D
QELVVRDLHD NTWTFRHIYR GQPKRHLLTT --GWSLFVGA KRLRAGDSVL FIR------D
QELVVRDLHD NTWTFRHIYR GQPKRHLLTT --GWSLFVGA KRLKAGDSVL FIR------D
QELIARDLHD NEWKFRHIFR GQPKRHLLTT --GWSVFVSA KRLVAGDSVL FIW------N
QELIARDLHG NEWKFRHIFR GQPKRHLLTT --GWSVFVSA KRLIAGDSVL FIW------N
QELIARDLHD NEWKFRHIFR GQPKRHLLTT --GWSVFVSA KRLIAGDSVL FIW------N
QELIARDLHD NEWKFRHIFR GQPKRHLLTT --GWSVFVSA KRLVAGDSVL FIW------N
QELMARDLHD NEWKFRHIFR GQPKRHLLTT --GWSVFVSA KRLVAGDSVL FIW------N
QELIARDLHD NEWKFRHIFR GQPKRHLLTT --GWSVFVSA KRLVAGDSVL FIW------N
QELIARDLHD NEWKFRHIFR GQPKRHLLTT --GWSVFVSA KRLVAGDSVL FIW------N
QELIARDLHD NEWKFRHIFR GQPKRHLLTT --GWSVFVSA KRLVAGDSVL FIW------N
---------- --------SS GQPKRHLLTT --GWSVFVSA KRLVAGDSVL FIW------N
QELIARDLHD VEWKFRHIFR GQPKRHLLTT --GWSVFVSA KRLVAGDSVI FIR------N
QELMARDLHD TMWNFRHIYR GQPKRHLLTT --GWSLFVSG KRLFAGDSVL FIR------D
QELMARDLHD NVWTFRHIYR GQPKRHLLTT --GWSLFVSG KRLFAGDSVL FIR------D
QELVAKDLHD NVWTFRHIYR GQPKRHLLTT --GWSLFVSG KRLFAGDAVL FIR------D
QELVAKDIHD NTWTFRHIYR GQPKRHLLTT --GWSVFVST KRLFAGDSVL FIR------D
QEIVAKDLHD TTWTFRHIYR GQPKRHLLTT --GWSVFVST KRLFAGDSVL FVR------D
QEIVARDLHD NTWTFRHIYR GQPKRHLLTT --GWSVFVST KRLFAGDSVL FIR------D
QEIVARDLHD NTWTFRHIYR GQPKRHLLTT --GWSVFVST KRLFAGDSVL FIR------D
QELTARDLHD NSWTFRHIYR GQPKRHLLTT --GWSVFVST KRLFAGDSVL FIR------D
QSLVMKDLQG CRWHFRQIYR GQPRRHLLTT --GWSAFVTA KKLVPGDTCI FIR-------
QELIAKDLHG TEWRFRHIFR GQPKRHLLTS --GWSQFVTS KKLVAGDACI FLR------G
QDLVTKDLRG NLWCFRHIYR GKPERHLLTR --GWSDFLTS KKLVTGDACI FLS------G
QELAAKDLHG NEWRFRHIFR GQPRRHLLQS --GWSVFVSS KRLVAGDAFI FLR------G
QELVAKDLHG NEWRFRHIFR GQPRRHLLQS --GWSLFVSS KKLVAGDAFI FLR------G
QELVAKDLHA NEWRFRHIFR GQPRRHLLQS --GWSVFVSS KRLVAGDAFI FLR------G
QELVAKDLHG NEWRFRHIFR GQPRRHLLQS --GWSVFVSS KRLVAGDAFI FLR------G
QELVAKDLHG NEWRFRHIFR GQPRRHLLQS --GWSLFVSS KKLVAGDAFI FLR------G
QELVAKDLHG TEWRFRHIFR GQPRRHLLQS --GWSLFVSS KKLVAGDAFI FLR------G
QNLVAKDLYG QEWSFKHVFR GTPQRHMFTS GGGWSVFATT KRLIVGDIFV LLR------G
QEILAIDLHG NQWRFRHIYR GTAQRHLLTI --GWNAFTTS KKLVEGDVIV FVR------G
QELIAIDLHG NQWRFKHSYR -VPRGD--TT --GWNAFTTS KKLVVGDVIV FAR------G
QELLAIDLHG NQWSFRHSYR GTPQRHLLTT --GWNEFTTS KKLVKGDVIV FVR------G
QEILAIDLHD NQWRFRHNYR GTPQRHSLTT --GWNEFITS KKLVKGDVIV FVR------G
QELLAKDLHG NQWRFRHSYR GTPQRHSLTT --GWNEFTTS KKLVKGDVIV FVR------G
QELLAIDLHG NQWRFNHNYR GTPQRHLLTT --GWNAFTTS KKLVAGDVIV FVR------G
QELLATDLHG NQWRFNHNYR GTPQRHLLTT --GWNAFTTS KKLVAGDVIV FVR------G
QELVATDLHN SEWHFRHIFR GQPRRHLLTT --GWSVFVSS KKLVAGDAFI FLR------G
QELVATDLHG NEWHFRHIFR GQPRRHLLTT --GWSVFVSS KKLIAGDAFI FLR------G
QELVATDLHG NEWHFRHIFR GQPRRHLLTT --GWSVFVSS KKLVAGDAFI FLR------G
QELVAKDLHG NEWHFRHIFR GQPRRHLLTT --GWSVFVSS KRLAAGDAFI FLRQVTFCIG
QELVAADLHG NEWHFRHIFR GQPRRHLLTT --GWSVFVSS KKLVAGDAFI FLR------G
QELVAEDVHG YQWKFKHIFR GQPRRHLLTT --GWSTFVTS KRLVAGDTFV FLR------G
QELVARDLHG YEWRFKHIFR GQPRRHLLTT --GWSTFVTS KRLVAGDAFV FLR------G
QELVTRDLHG FEWRFKHIFR GQPRRHLLTT --GWSTFVSS KRLVAGDAFV FLR------G
QELVARDLHG YEWRFKHIFR GQPRRHLLTT --GWSTFVTS KRLVAGDAFV FLR------G
QELVTKDLHG YEWKFKHIFR GQPRRHLLTT --GWSTFVTS KRLIAGDSFV FLR------G
QELAARDLHG YEWKFKHIFR GQPRRHLLTT --GWSTFVTS KRLVAGDSFV FLR------G
QELVAKDLHG YEWRFKHIFR GQPRRHLLTT --GWSTFVTS KRLVAGDSFV FLR------G
QELVAKDLHG YEWKFKHIFR GQPRRHLLTT --GWSTFVTS KRLVAGDSFV FLR------G
QELAAKDLHG YEWKFKHIYR GQPRRHLLTT --GWSTFVTS KRLIAGDSFV FLR------G
QELIAKDLHG VEWKFRHIYR GQPRRHLLTT --GWSIFVSQ KNLVSGDAVL FLR------D
QELVAKDLHG VEWRFRHIYR GQPRRHLLTT --GWSIFVNQ KNLVSGDAVL FLR------G
QELVAKDLHG VEWRFRHIYR GQPRRHLLTT --GWSVFVSQ KNLVSGDAVL FLR------G
QELVAKDLHG VEWRFRHIYR GQPRRHLLTT --GWSIFVSQ KNLVSGDAVL FLR------G
QELVAKDLHS LEWKFRHIYR GQPRRHLLTT --GWSAFVNK KKLVSGDAVL FLR------G
QELIAKDLHS LEWKFRHIYW GQPRRHLLTT --GWSAFVNK KKLVSGDAVL FLR------G
QELVAKDLHG LEWRFRHIYR GQPRRHLLTT --GWSAFVNR KKLVSGDAVL FLR------A
QELLARDLHG LEWRFRHIYR GQPRRHLLTT --GWSAFVNK KKLVSGDAVL FLR------G
QELVAKDLHG FEWRFRHIYR GQPRRHLLTT --GWSAFVNK KKLVSGDAVL FLR------G

ENGDLCVGIR RAKRGGIGNG PEYSAGWNPI GGSCGY---- ---------- ---SSLLRED
ESGDLCVGIR RAKRGGLGSN ---------- -----AGSDN PYPGFSGFLR DDESTTTTSK
ENGDLCVGIR RVKRGGFGGG PEYGSGWNSS SGPFGGY--- ---------- ---SMFMRED
ENGDLCVGIR RAKRGIGIGG --------ND NACGWNSASG NFGGYSMFAR EEGSNLMQKG
ENGDLCVGIR RAKRGIGCGP -----ESSSG WNPAGCNYVM PYGGFSAFLR EDENKLTRNG
ENGDLCVGIR RAKRGIGGGP --------ES STGWNSCSVT PYGGFSAFLR DEETKLMRNG
ENGDLCVGIR RAKRGIGSGP -----ESSSG WNPVGGNCAV PYGGFSAFLT EDENKLITNG
ENGDLCVGIR RAKRA-GCGP -----ESPSG WNPASGNGTS PYRGYSGFLR EDENRPILTH
ENGDLCVGIR RAKRGIGGES ------QAAW SSGGGGSCVP QFGGFSMLLR EEENKLMRNA
ENGDLCVGIR RAKRGIAGGP ---------- ESPSGWNPAS PYAGFPKFLR EDESKLMRNG
SADEMFIGVR RTPISSSDGG ---------- --------SS YYGGDEYNGY YSQSSVAKED
SNSELFIGVR RDARWNRNGE ---------- ---------- ---------R WSFRSALAGA
SGGDMFVGIR RATRVPGADC ---------- -------FTW RNQIAAGKTK IEEDSVLKES
SKGDMFVGIR RAVRNSGVDC ---------- -------ARW REQIGGGRLK VEEESGLRDG
EKSQLMVGVR RANRQQTALP ---------- ---------- ---------- ---SSVLSAD
EKSQLLLGVR RANRQQTSLP ---------- ---------- ---------- ---SSVLSAD
EKSQLMVGVR RANRQQTTLP ---------- ---------- ---------- ---SSVLSTD
EKSQLLVGVR RANRQQATLP ---------- ---------- ---------- ---SSVLSAD
EKNQLFLGIR RASRPQTVMP ---------- ---------- ---------- ---SSVLSSD
EKNQLLLGIR RANRPQTIMP ---------- ---------- ---------- ---SSVLSSD
EKNQLLLGIR RANRPQTVMP ---------- ---------- ---------- ---SSVLSSD
EKNQLLLGIR RANRPQTVMP ---------- ---------- ---------- ---SSVLSSD
DKNQLLLGIR RANRPQTVMP ---------- ---------- ---------- ---SSVLSSD
EKNQLLLGIR RANRPQTVMP ---------- ---------- ---------- ---SSVLSSD
EKNQLLLGVR RANRPQTVMP ---------- ---------- ---------- ---SSVLSCD
EKNQLLLGIR RANRPQTVMP ---------- ---------- ---------- ---SSVLSSD
EKNQLLLGIR RATRPQTVMP ---------- ---------- ---------- ---SSVLSSD
EKNQLFLGIR HATRPQTIVP ---------- ---------- ---------- ---SSVLSSD
DKQQLLLGIR RANRQPTNLS ---------- ---------- ---------- ---SSVLSSD
EKQQLLLGIR RANRQPTNLS ---------- ---------- ---------- ---SSVLSSD
EKQQLLLGIR RANRQPTNLS ---------- ---------- ---------- ---SSVLSSD
GKAQLLLGIR RANRQQPALS ---------- ---------- ---------- ---SSVISSD
EKSQLMLGIR RANRQTPTLS ---------- ---------- ---------- ---SSVISSD
EKSQLLLGIR RANRQQPALS ---------- ---------- ---------- ---SSVISCD
EKSQLLLGLR RANRMQPALS ---------- ---------- ---------- ---SSVISSD
EKSQLLLGIR RANRQQPALS ---------- ---------- ---------- ---SSVISSD
SNLSLSLSLS LSLSRMFTLW ---------- ---------- ---------- ---LFYFGRD
ANGELRVGVR RATRLQNNVS ---------- ---------- ---------- ---ASVLSGH
RDGDVRIGVR RLMKSQTTTS ---------- ---------- ---------- ---SSILSGH
ENGELRVGVR RAMKQQGNVS ---------- ---------- ---------- ---PSVISSH
ENGELRVGVR RAMRQLSNGP ---------- ---------- ---------- ---SSVISSH
ENGELRVGVR RAMRQQGNVP ---------- ---------- ---------- ---SSVISSH
ENGELRVGVR RAMRQQGNVP ---------- ---------- ---------- ---SSVISSH
ENGELRVGVR RAMRQLNNVP ---------- ---------- ---------- ---SSIMPSH
ENGELRVGVR RAMRQPNNIP ---------- ---------- ---------- ---SSIMPSH
ENGELRFGIR RAKHQQGHIP ---------- ---------- ---------- ---SSVISAN
ETGELRVGIR RAGHQQGNIP ---------- ---------- ---------- ---SSIVSIE
ETGELRVGIR ---------- ---------- ---------- ---------- ----------
ETGELRVGIR RARHQQGNIP ---------- ---------- ---------- ---SSIVSID
ETGELRVGIR RARHQQGNIP ---------- ---------- ---------- ---SSIVSID
ETGELRVGIR RARHQQGNIP ---------- ---------- ---------- ---SSIVSID
ETGELRVGIR RARHQQGNIP ---------- ---------- ---------- ---SSIVSID
ETGELRVGIR RAGHQQGNIP ---------- ---------- ---------- ---SSIISIE
ENEELRVGVR RHMRQQTNIP ---------- ---------- ---------- ---SSVISSH
EDGELRVGVR RLMRQQSNMP ---------- ---------- ---------- ---SSVISSH
ESGELRVGVR RLMRQQSNMP ---------- ---------- ---------- ---SSVISSH
ENGELRVGVR RLMRQLNNVP ---------- ---------- ---------- ---PSVISSH
ENGELRVGVR RLMRQLSNMP ---------- ---------- ---------- ---SSVISSH
ENGELRVGVR RANLQQSSMP ---------- ---------- ---------- ---SSVISSH
ETGDLRVGVR RLAKQQSTMP ---------- ---------- ---------- ---ASVISSQ
ENGDLRVGVR RLARHQSTMP ---------- ---------- ---------- ---TSVISSQ
DNGELRVGVR RLARQQSPMP ---------- ---------- ---------- ---SSVISSQ
ENGELRVGVR RLARQQSSMP ---------- ---------- ---------- ---SSVISSQ
ESGELRVGVR RMARQQSTMP ---------- ---------- ---------- ---ASVISSQ
DNGELRVGVR RLARQQSTMP ---------- ---------- ---------- ---TSVISSQ
DNGELRVGVK RVARQQSSMP ---------- ---------- ---------- ---SSVISSQ
ENGELRVGVR RLARQQGSMP ---------- ---------- ---------- ---SSVISSQ
EGGELRLGIR RAARPRNGLP ---------- ---------- ---------- ---DSIIEKN
EDGELRLGVR RALRPRNGLP ---------- ---------- ---------- ---SSVVGHQ
EDGELRLGIR RAHRPRNVLP ---------- ---------- ---------- ---GSTVGEQ
EGGELRLGIR RAVRPRNGLP ---------- ---------- ---------- ---DSIIGNQ
EDGELRLGIR RAAQVKGSAT ---------- ---------- ---------- ---HPSLRIQ
EDGELRLGIR RAAQVKGSAT ---------- ---------- ---------- ---HPSLRIQ
SNGELRLGVR RAIQVKGASA ---------- ---------- ---------- ---FPSLCIQ
DDGKLRLGVR RASQIEGTAA ---------- ---------- ---------- ---LSAQYNQ
GDGELRLGIR RAAQIKGSSP ---------- ---------- ---------- ---FPALCSQ

-ESNSLRRSN CSLADRKGKV TAESVIEAAT LAISGRPFEV VYYP-----R -ASTSEFCVK
LMMMKRNGNN DGNAAATGRV RVEAVAEAVA RAACGQAFEV VYYP-----R -ASTPEFCVK
--GNNNPMQK ASDNGGVGRV TAESVVRAAA LAASGRPFDV AYYP-----R -AGTPEFFVK
---------- -CGGEFRRKV TGESVLQAAT LAAKGQPFEV VYYP-----R -AGTPEFFVR
---NGGSSGS NGSFFGRVKV TAEAVIEAVR LAVNGQPFEV IYYP-----R -ASTPEFCVK
--NGSNGVGS NGGSNGKGKV TIEAVVEAAK LAASRQAFEV VYYP-----R -ASTPEFCVK
---HGNCMSG NGSLMGKKRV TPEAVVEAAS LAANGHPFEV VYYP-----R -ASTPEFCVK
---------S NAGFRGKGRV RAESVAEAAT LAANGQPFVI VYYP-----R -ASTPEFCVK
----ANAGCD GGFRGGKGRV RQESVIEAAA LAASGQPFEV VYYP-----R -ASTPEFCVK
VGGNSNPGSG GGLRGGR-RV RPESVVEAAT LAANGQPFEV VYYP-----R -ASTPEFCVK
----DGSPKK TFRRSGNGKL TAEAVTDAIN RASQGLPFEV VFYP-----A -AGWSEFVVR
VKAKEVGSIE GFSRSSSGRV RAEEVAVAAE LAAQGMPFEV VYYP-----R -VGSSDFVVK
---------- -FSRNGRGRV PLESVVKAIE HAARGMPFEV IYYP-----R -AGWSDFVVR
---------- -FSRNGRGRV SMEVVVNAVE TAARGLPFEV VYYP-----R -AESSDFVVK
---------- --------SM HIGVLAAAAH ATANRTPFLI FYNP-----R -ACPAEFVIP
---------- --------SM HIGVLAAAAH AAANRSPFTI FYNP-----R -ACPSEFVIP
---------- --------SM HIGILAAAAH AATSRSSFTI FYNP-----R -ACPSEFVIP
---------- --------SM HIGILAAAAH AAANRSSFTI FYNP-----R -ACPSEFVVP
---------- --------SM HIGLLAAAAH AAATNSRFTI FYNP-----R -ASPSEFVIP
---------- --------SM HIGLLAAAAH AAATNSRFTI FYNP-----R -ASPSEFVIP
---------- --------SM HIGLLAAAAH AAATNSRFTI FYNP-----R -ASPSEFVIP
---------- --------SM HIGLLAAAAH AAATNSRFTI FYNP-----R -ASPSEFVIP
---------- --------SM HLGLLAAAAH AAATNSRFTI FYNP-----R -ASPSEFVIP
---------- --------SM HLGLLAAAAH AASTNSRFTI FYNP-----R -ASPCEFVIP
---------- --------SM HLGLLAAAAH AAATNSRFTI FYNP-----R -ASPSEFVIS
---------- --------SM HLGLLAAAAH AAATNSRFTI FYNP-----R -ASPSEFVIP
---------- --------SM HIGLLAAAAH AAATNSCFTI FYNP-----R -ASPSEFVIP
---------- --------SM HIGLLAAAAH ASATNSCFTV FFHP-----R -ASQSEFVIQ
---------- --------SM HIGILAAAAH AAANNSPFTV FYNPSCFALR -ASPSEFVIP
---------- --------SM HIGILAAAAH AAANNSPFTV FYNP-----R -ASPSEFVIP
---------- --------SM HIGILAAAAH AAANNSPFTV FYNP-----R -ASPSEFVIP
---------- --------SM HIGVLAAAAH ANANNSPFTI FYNP-----R WAAPAEFVVP
---------- --------SM HIGILAAAAH ANANSSPFTI FFNP-----R -ASPSEFVVP
---------- --------SM HIGILAAAAH AAANNSPFTI FYNP-----R -ASPSEFVIP
---------- --------SM HIGILAAAAH AAANNSPFTI FYNP-----R -ASPAEFVVP
---------- --------SM HIGILAAAAH AAANNSPFTI FYNP-----R WASPSEFVIP
---------- --------NM HHGVLGSAFH AISARSIFTV YCRP-----W -TSSMPFIIP
---------- --------SM QHGILASAFH AISTGTMFTV YFRP------ -WTSPEFIIP
---------- --------SM RHGILASALH AVSTGTMFTV YYRP-----W -ACTSGFIIG
---------- --------SM HLGVLATAWH AISTGTMFTV YYKP-----R -ISPAEFIIP
---------- --------SM HLGVLATAWH AVSTGTIFTV YYKP-----R -TSPAEFIIP
---------- --------SM HLGVLATAWH AISTGTMFTV YYKP-----R -TSPSEFIVP
---------- --------SM HLGVLATAWH AKSTGTMFTV YYKP-----R -TSPAEFIVP
---------- --------SM HIGVLATAWH AISTGTMFTV YYKP-----R -TSPAEFIIP
---------- --------SM HIGVLATAWH AISTGTMFTV YYKP-----R -TSPAEFIIP
---------- --------CM QHGVIASVVN AFKTKCMFNV VYKP------ --SSSQFVIS
---------- --------SM RHGIIASAKH AFDNQCMFIV VYKP-----R ---SSQFIVS
---------- ---------- ---------- ---------- ---------- ----------
---------- --------CM RHGVIASAKH AFDNQCMFIV VYKP-----R ---SSQFIVS
---------- --------CM RHGVIASAKH AFDNQCIFIV VYKP-----R ---SSQFIVS
---------- --------CM RHGVIASAKH ALDNQCIFIV VYKP-----S -IRSSQFIVS
---------- --------CM RHGVVASAKH AFDNQCMFTV VYKP-----R ---SSKFIVS
---------- --------SM RHGVIASAKH AFDNQCMFIV VYKP-----R ---SSQFIVS
---------- --------SM HIGVLATAAH AITTGTIFSV FYKP-----R -TSRSEFIVS
---------- --------SM HLGVLATASH AIATGTLFSV FYKP-----R -TSRSEFIVS
---------- --------SM HLGVLATASH AISTGTLFSV FYKP-----R -TSRSEFIVS
---------- --------SM HLGVLATASH AITTGTLFSV FYKP-----R -ASPSEFIVS
---------- --------SM HLGVLATASH AISTGTLFSV FYKP-----R -TSRSEFIVS
---------- --------SM HLGVLATARH ATQTKTMFIV YYKP-----R ---TSQFIIS
---------- --------SM RLGVLATASH AVTTTTIFVV FYKP-----R ---ISQFIIS
---------- --------SM HLGVLATASH AVRTTTIFVV FYKP-----R ---ISQFIVG
---------- --------SM HLGVLATASH AVTTQTLFVV YYKP-----R ---TSQFIIS
---------- --------SM HLGVLATASH AVQTQTLFVV YYKP-----R ---TSQFIIT
---------- --------SM HLGVLATASH AVQTQTLFVV YYKP-----R ---TSQFIIS
---------- --------SM HLGVLATASH AVATQTLFIV YYKP-----R ---TSQFIIG
---------- --------SM HLGVLATASH AVTTQTLFVV YYKP-----R ---TSQFIIS
---------- --------SM HLGVLATASH SVKTQTLFVV YYKP-----R ---TSQFIIS
---------- ---------S CSNILSLVAN AVSTKSMFHV FYSP-----R -ATHAEFVIP
---------- --------NS HLAILSPAAN AISSKSTFDV FYSP-----R -ASHAEFVVP
---------- --------NM CPAVLSAVAS AVSTKSVFHV FYSP-----R -ASHAEFVVP
---------- --------NS YPNVLSLAAN AVATKSMFHV FYSP-----R -ASHAEFVIP
---------- --------HL NQSALMEIPK ALSVGGVFNV YYDP-----R -STTSQFITP
---------- --------HL NQSALMEIPK ALSVGGVFNV YYDP-----R -STTSHFIIP
---------- --------TL NQSALMDVPK AVSLGIAFSV YYDP-----R -ASSSEFLIP
---------- --------NM NHNNFSEVAH AISTHSVFSI SYNP-----K -ASWSNFIIP
---------- --------QL NLNTLTAVVN AISTRSVFNI CYNP-----R -ASSSEFIIP

ALDARAAMR- IPWCSGMRFK MAFETEDSSR ISWFMGTVSA VNVSD-PIRW PNSPWRLLQV
AADVRSAMR- IRWCSGMRFK MAFETEDSSR ISWFMGTVSA VQVAD-PIRW PNSPWRLLQV
ASSVSHSMT- IQWCSGMRFK MPFETEDSSR ISWFMGTISL VQVAD-PIHW PNSPWRLLQV
ASSVSTAMQ- VQWCSGMRFK MPFETEDASR ISWFMGTISS VQVAD-PIHW PSSPWRILQV
SSLVKSASQ- IRWCSGMRFK MAFETEDSSR ISWFMGTISS VQVAD-PVRW PDSPWRLLQV
SCLVKSAMQ- IRWCSGMRFK MAFETEDSSR ISWFMGTISS AQVAD-PIHW PDSPWRLLQV
SSLVKTAMQ- IRWCPGMRFK MAFETEDSSR ISWFMGTISS VHVAD-PTCW PDSPWRLLQV
ASSVRAAMQ- IQWCPGMKFK MAFETDDSSR ISWFMGNISS VHVND-PIRW PNSPWRLLQV
ASSVKAAMR- IQWCSGMRFK MAFETEDSSR ISWFMGTISS VQVAD-PIRW PNSPWRLLQV
ASGVRSAVR- IQWCSGMRFK MPFETEDSSR ISWFMGTISS VQVAD-PIRW PNSPWRLLQV
AEDVESSMS- MYWTPGTRVK MAMETEDSSR ITWFQGIVSS TYQE--TGPW RGSPWKQLQI
AEVVEEALS- VFWTGGMRVK MAMETEDSSK TSLFQGTVSS ATVMD-NGPW RGSLWRMLQV
ADVVEASMK- SYLAAGVRVK MAVETEDTSR MTWFQGTVSS TAMPE-NGPW AGSPWRMVQV
AERVEEALK- SLWTAGMRIK MAVEAEDCSR MTWHHGVISS VGVNE-NGLW RGSPWRMLQV
LAKYRKAICG SQLSVGMRFG MMFETEDSGK RR-YMGTIVG ISDLD-PLRW PGSKWRNLQV
LAKYRKSVYG TQISVGMRFG MMFETEESGK RR-YMGTIVG ISDLD-PLSW PGSKWRNLQV
LVKYRKAVYG TRISVGMRFG MMFETEESGK RR-YMGTIIG ISDLD-PLRW PGSKWRNLQV
LAKYRKAIYG TRISVGMRFG MMFETEESGK RR-YMGTIIG ISDLD-PLRW PGSKWRNLQV
LGKYVKAVYH TRVSVGMRFR MLFETEESSV RR-YMGTITG IGDLD-PVRW PNSHWRSVKV
LAKYAKAVYH TRVSVGMRFR MLFETEESSV RR-YMGTITG ISDLD-PVRW PNSHWRSVKV
LAKYVKAVYH TRVSVGMRFR MLFETEESSV RR-YMGTITG ISDLD-PIRW PNSHWRSVKV
LAKYVKAVYH TRVSVGMRFR MLFETEESSV RR-YMGTITG ISDLD-PVRW QNSHWRSVKV
LAKYVKAVYH TRVSVGMRFR MLFETEESSV RR-YMGTITG ICDLD-PTRW ANSHWRSVKV
LAKYVKAVYH TRISVGMRFR MLFETEESSV RR-YMGTITG ISDLD-PARW PNSHWRSVKV
LAKYIKAVYH TRVSVGMRFR MLFETEESSV RR-YMGTITG ICDLD-PVRW PNSHWRSVKV
LAKYAKAVYH TRVSVGMRFR MLFETEESSV RR-YMGTITG ISDLD-PVRW PNSHWRSVKV
LSKYVKAVFH TRVSVGMRFR MLFETEESSV RR-YMGTITG ISDLD-PVRW PNSHWRSVKV
LSKYIKAVFH TRISVGMRFR MLFETEESSV RR-YMGTITG ISDLD-SVRW PNSHWRSVKV
LAKYYKAVYS NQISLGMRFR MMFETEDSGT RR-FMGTITG MSDID-PVRW KDSQWRNLQV
LAKYYKAVYG NQISLGMRFR MMFETEDSGT RR-YMGTITG ISDLD-SVRW KNSQWRNLQV
LAKYYKAAYS NQISLGMRFR MMFETEESGT RR-YMGTITG ISDLD-PVRW KNSQWRNLQV
LAKYTKAMY- AQVSLGMRFR MIFETEECGV RR-YMGTVTG ISDLD-PVRW KNSQWRNLQI
LAKYNKALY- AQVSLGMRFR MMFETEDCGV RR-YMGTVTG ISDLD-PVRW KGSQWRNLQV
LAKYNKAMY- TQVSLGMRFR MMFETEESGV RR-YMGTITG ISELD-AARW KNSQWRNLQV
LAKYNKALY- NQVSLGMRFR MMFETEESGI RR-YMGTITG ISDLD-PVRW KGSQWRNLQV
LAKYNKAFY- TQVSLGMRFR MMFETEESGV RR-YMGTITG ISDLD-SVRW KNSQWRNLQV
VSQYMKSLE- NEISVGLRFR MLFESEECVE QR-FTGTVVG VEDLD-HIRW PGSKWRCLKV
YDQYIKSAE- NNYSVGTRFR MLFEGEECSQ QR-CAGTIVG IEDVD-AIRW PNSEWRRFKV
YQQYVKAMA- NDYSIGKRFR MQFEDELCGE QR-LGGTVVG IEDLD-QMRW PGSDWKCLKV
YDQYMESLK- KNYSIGMRFK MRFEGEEAPE QR-FTGTIIG IEDAD-PKGW RDTKWRSLKV
FDQYMEAVK- NHYSIGMRFK MKFEGEEAPE QR-FTGTVIG TEDAD-PMRW PGSKWRCLKV
FDQYMESVK- NNYSIGMRFK MRFEGEEAPE QR-FTGTIVG IEESD-PTRW PKSKWRSLKV
FDQYMESVK- NNYSIGMRFK MRFEGEEAPE QR-FTGTIVG IEDAD-PKRW RDSKWRCLKV
FDKYIESAK- FDYSIGMRFR MTFEGEEAPE QR-FSGTVIG SEDVD-PPRW PGSKWRCLKV
FDKYMEATK- VNYSIGMRFK MKFEGEEAPE QR-FSGTVVG IDDAD-HVRW PGSKWRCLKV
YDKFVDAMN- NNYIVGSRFR MQFEGKDFSE KR-YDGTIIG VNDM--SPHW KDSEWRSLKV
YDKFLDVVN- NKFNVGSRFT MRFEGDDFSE RR-SFGTIIG VSDF--SPHW KCSEWRSLEV
---------- ---------- ---------- ---------- ---------- ----------
YDKFLDAVN- NKFNVGSRFT MRFEGDDLSE RR-YFGTIIG VSNF--SPHW KCSDWRSLEV
YDKFLDAVN- NKFNVGSRFT MRFEGDDFSE RR-YFGTIIG VSDF--SPHW KCSEWRSLEV
YDKFLDAMN- NKFIVGSRFT MRFEGDDFSE RR-YFGTIIG VNDF--SPHW KCSEWRSLEV
YDKFLDAVN- NKFNVGSRFT MRLEGDDFSE RR-CFGTIIG VSDF--SPHW KCSEWRSLEV
YDKFLDAVN- NKFNVGSRFT MRFEGDDFSE RR-YFGTIIG VSDF--SPHW KCSEWRNLEV
VNRYLEAKT- QKLSVGMRFK MRFEGEEAPE KR-FSGTIVG VQENK-SSVW HDSEWRSLKV
LNKYLEARA- HKLSIGMRFK MKFEGEEVSE RR-FSGTIIG VGDSM-SSGW TNSEWRSLKV
VNKYLEARS- HKLSVGMRFR MRFEGEEVPE RR-FSGTIVG VGNDK-SSGW TDSEWRSLKV
VNKYLEARN- HKVSVGMRFK MRFEGDEAPE RR-FSGTIVG VGDTG-SSGW TDSEWRSLKV
LNKYLEARN- HKLSVGMRFK MRFEGEEVPE RR-FSGTIVG VGDKNTSSGW ADSEWRSLKV
LNKYLEAMS- NKFSVGMRFK MRFEGEDSPE RR-YSGTVIG VKDC--SPHW KDSKWRCLEV
VNKYMMAMK- NGFSLGMRYR MRFEGEESPE RI-FTGTIIG SGDL--SSQW PASKWRSLQI
VNKYMEAIK- HGFSLGTRFR MRFEGEESPE RI-FTGTIVG SGDL--SSQW PASKWRSLQV
LNKYLEAVN- YGFAVGMRFK MRFEGEDSPE RR-FTGTIVG IGDI--SPQW SNSKWRSLKI
LNKYLDAVK- NKFAVGMRFK MSFEGEDTPE RR-FSGTIVG EEDI--SPHW PDSRWRSLKV
LNKYLEAVN- NKFSVGMRFK MRFEGEDSPE RR-FSGTIVG VEDI--SSQW TDSKWRSLKV
LNKYLEAVS- NGFAVGMRFK MRFEGEDSPE RR-FSGTIVG GEDF--SPEW KDSEWRSLKV
LNKYLEALN- NKFTVGMRFK MRFEGEDSPE RR-FSGTIVG VEDF--SPQW DNSSWRSLKV
LNKYIEAIK- NSFTVGMRFK MRFEGEDSPE RR-FSGTIIG VEDL--SPHW VDSRWRSLKV
YEKYITSIR- SPVCIGTRFR MRFEMDDSPE RR-CAGVVTG VCDLD-PYRW PNSKWRCLLV
YKKYITSIT- NPICVGSRFK MRFDMDDAPD RR-CTGVVTR IGDLD-PYQW PKSKWRCLSV
YQKYLKSIN- NVICIGTRFK MRVDVDDAPE KR-CTGVVTR IGDLD-PYRW PNSKWRCLMV
YQKYVKSIT- NPISIGTRFK MRYDMDDSPE RR-SSGVVTG IGDLD-PYRW PNSKWRCLMV
YRKFFKSLD- CSFTPGMRFK MRFEGEDASG QR-------- ---------- ----------
YRKFFKSLD- CSFTPGMRFK MRFEGEDASE QR-LGGTI-- ---------- ----W----M
ARRFFKSLN- QTLAPGMRFK MRFEAEDTAE RR-HSGLIAN ISDMD-PVRW PNSKWRCLSV
APKFLKVVD- YPFCIGMRFK ARVESEDASE RR-SPGIISG ISDLD-PIRW PGSKWRCLLV
LRKFSKSID- HSFSAGMRFK MRVETEDAAE RR-YTGLITG ISDMD-PVRW PGSKWRCLLV

AWDEP-DLLQ NVKRVNPWLV ELVSNVHPIP LTSFSPPRKK MRLPQHPDYN ----------
AWDEP-DLLQ NVKRVSPWLV ELVSNMPTIH LSPFSP-RKK IRIPQPFEFP ----------
AWDEP-DLLQ NVKRVSPWLV ELVSTMPSIH LSPFSPPRKK LRVPPTADFS ----------
SWDEP-DLLQ NVKSVSPWLV ELVSNMPSIH LSHFSP--PR KKLRTPPNFP ----------
TWDEP-DLLQ NVKRVSPWLV ELVSNMPSIH LTHFSPPRKK LRFPQYPDFP ----------
TWDEP-DLLQ NVKRVSPWLV ELVSNMPAIH LSPFSPPRKK LRLPQYPDFP ----------
TWDEP-DLLQ NVKRVSPWLV ELVSSMPAIH LSPFSPPRKK LRLPHHPDFP ----------
TWDEP-DLLQ NVKRVNPWLV ELVSHVPSIH LSPFSPPRKK LRLQQQSEFP ----------
TWDEP-DLLQ NVKRVSPWLV ELVSNIPAIH MSPFSPPRKK LRLPHYPDFP ----------
TWDEP-DLLQ NVKRVSPWLV ELVSNMPIIH LSPFSPPRKK LRIPQHPDFP ----------
TWDEP-EILQ NVKRVNPWQV EIAAHATQLH TPFPPA--KR LKYPQPGGGF ----------
TWDEP-EVLQ NVMRVSPWQV ELVMPTPPFH TTPPPA--KR FRIAQSPELP ----------
IWDEP-DVLP NSRSLNPWQL EPLS-----I QSAFPP---- TKKFRASGLG ----------
TWDEP-EAMQ DKRSVNPWQV ESIGPGSPLD SVYPPV--KK LRVPLRSALG ----------
EWDEP-GCND KPTRVSPWDI E-----TPES LFIFPSLTSG LKRQLHPSYF -------AGE
EWDES-GCGD KQSRVSSWEI E-----TPES LFIFPSLTSS LKRPMHAGFL -GGEAEWGSL
EWDEP-GCGD KQNRVSPWDI E-----TPES LFIFPSLTSA LKRPLHTGFM ------GGET
EWDEP-GCVD KQNRVSPWEI E-----TPES LFIFPSLTSG LKRPFLAAET ----------
GWDES-TAGE KQPRVSLWEI EPLT---TFP MYPSPF-PLR LKRPWPTGLP ----------
GWDES-TAGE RQPRVSLWEI EPLT---TFP MYPSPF-PLR LKRPWPSALP SFHAHKDGDM
GWDES-TAGE RQPRVSLWEI EPLT---TFP MYPSPF-PLR LKRPWPSGLP SFHALKDGDM
GWDES-TAGE RQPRVSLWEI EPLT---TFP MYPSPF-PLR LKRPWPSGLP SFHALRDGDM
GWDES-TAGE RQPRVSLWEI EPLT---TFP MYPSPF-PLR LKRPWPPGLP --------SF
GWDES-TAGE RQPRVSLWEI EPLT---TFP MYPSPF-PLR LKRPWPAGLP ---PFHDDGM
GWDES-TAGE RQPRVSLWEI EPLT---TFP MYPSPF-PLR LKRPWPPGLP -SYGLRDDDM
GWDES-TAGE RQPRVSLWEI EPLT---TFP MYPSPF-PLR LKRPWPPGLP SLHGIKDDDL
GWDES-TAGE RQPRVSLWEI EPLT---TFP MYPSLF-PLR LKRPWHPGAS ---SLHDSRD
GWDES-TAGE RQPRVSLWEI EPLT---TFP MYPSLF-PLR LKRPWHAGTS ---SLPDGRG
GWDES-TAGE KRTRVSSWEI EPVT--APFF ICPPPF--FR SKRPRQPGMP DDDLSDLDSL
GWDES-TTGE KRTRVSVWEI EPVT--APFF ICPTPF--FR SKRPRQPGMP -DDEFSDLDS
GWDES-TAGE RRNRVSIWEI EPVT--APFF ICPPPF--FR SKRPRQPGMP -DDESSDLEN
GWDES-AAGD RPSRVSVWDI EPVL--TPFY ICPPPF--FR PRFSGQPGMP --DDETDMES
GWDES-TAGD RPSRVSIWEI EPVI--TPFY ICPPPF--FR PKYPRQPGMP --DDELDMEN
GWDES-TAGE RPSRVSIWEI EPVV--TPFY LCPPPF--FR PKFPKQPGFP --DDESDIES
GWDES-TAGE RPSRVSIWEI EPVL--TPFY ICPPPF--LR PKFPRQPGMP --EDESDIEN
GWDES-TAGE RPSRVSMWEI EPVV--TPFY ICPPPF--FR PKFPRQPDDE -----SDVEN
QWDSRSDITK HPERVSPWSI ELIE---PAK RKQDSEVLPA EKRARPPDAS ----------
QWDTS-DITP CPERVAAWNI EPIEFIKKKH TSILPQ--LK RARPTDPLCP ----------
QWDSSRVKCI CPERVSPWDI ESLD----PD GKKQAVLPTS LKRTRPCSLQ ----------
RWDEN-SAIP RPERVSPWNV EPAL--APLA LNPLPV--SR PKRPRSSILP ----------
RWDET-SSVP RPECVSPWNI EVAL--TPPS LNPLPV--SR SKRPRANMMS ----------
RWDET-SSIP RPDRVSPWKV EPAL--APPA LSPVPM--PR PKRPRSNIAP ----------
RWDET-STIP RPDRVSPWKI EPAV--TPPA LNPLPV--PR PKRPRSNMVP ----------
RWDEI-TSIH RPDRVSPWNI EPAV------ TAPDNLPASR PKRPRASMSS ----------
RWDEI-SSIH RPERVSPWNV EPAT------ VAPQPPPSSR MKRPRGSMVP ----------
QWDEL-SPFL RPNQVSPWDI EHLI------ --------PS SDISQSSLKK ----------
QWDEF-ASFP RPNQVSPWDI EHLT------ --------PW SNVSRSSFLK ----------
---------- ---------- ---------- ---------- ---------- ----------
QWDEF-ASFL RPNKVSPWEI EHLM------ --------PA LNVPRSSFLK ----------
QWDEF-ASFS RPNKVSPWEI EHLV------ --------PA LNVPRSSLLK ----------
QWDEF-ASFS RPNKVSPWEI EHLM------ --------SA LNVPRSSLLK ----------
QWDEF-TSFP GPKKVSPWDI EHLM------ --------PA INVPRSFLLK ----------
QWDEF-ASFS RPNKVSPWEI EHLM------ --------PA LNVPRPSLLK ----------
QWDEP-SSVF RPERVSPWEL EPLVANSTPS SQPQPP--QR NKRPRPPGLP ----------
QWDEP-SSIM RPDRVSSWEL EPLV-----V TAPSNSQQVQ RKRARPTVLP ----------
QWDEP-SSIP RPDRVSPWEL EPLVATAPSN SQPT----QR NKRARPPVLP ----------
QWDEP-SSIL RPERVSPWEL EPLVTETPLT AQPM----QR SKRPRSPVLS ----------
QWDEP-ASIF RPERVSAWEL EPLV-AAAAP TNLQPA--QR NKRARPPVLP ----------
HWDEP-ASIS RPNKVSPWEI EPFV---NSE NVPKSV-MLK NKRPRQVSEV ----------
QWDEP-SSIQ RPNKVSPWEI EPFS--PSAL TPTPTQQQSK SKRSRP---- ----------
QWDEP-TTVQ RPDKVSPWEI EPFLATSPIS TPAQQP-QSK CKRSRPIEPS ----------
QWDEP-ATIQ RPERVSSWDI EPFVASASLN LTQPPV---K IKRPRPLDLP ----------
QWDEL-ASIL RPDRVSPWEI EPFVTSVPAP LPQSVS--LK NKRPRAAEVS ----------
QWDEH-ASVP RPDRVSPWEI ESSVPSIPPS MTESAV---A KKRPRPPAEL ----------
QWDEP-ASIP RPEKVSPWEI EHYVSSVPQG LAPPGV--LK NKRPRSNESP ----------
HWDEH-ASIP RPDRVSPWEI EPFVASVPAN IPQSTT---K NKRPRPSSEV ----------
QWDEH-ASIP RPDRVSPWEI EHFVPSVPAS LTQPTE--SK NKRPRPPSEV ----------
RWDES-FVSD HQERVSPWEI DPSVSLPHLS IQSSP----R PKRPWAGLLD ----------
RWDDD-IMNN HQERVSPWEI DPSVSLSAFS IQSSPR-LKK LRSGPQITQP ----------
QWDDD-ITNG HQDRVSPWEI DPSVSHSPLS IQSSP----R LKRPRTSLPT ----------
RWDDD-IVSD PQERVSPWEI DPSVSLPPLS IQSSPR-LKK LRTSLQATPP ----------
-WDNM-DAI- RCNRICPWEI ESCSSVPAAN GFKLPG-SKR TRFGIPPVGP ----------
PFNATGFVHG KLSHAVQYLL QMAL------ --------SC LALSGPDGFG ----------
RWDD--VEPD RGSRICPWEI EPSG----SV SSPIGFMMPG SKRTR-FGIP ----------
RWDDI-VANG HQQRVSPWEI EPSG----SI SNSGSFVTTG PKRSR-IGFS ----------
RWDD--IEAN RHNRVSPWEI ELSG----SL SGSGSLTVPG SKRTR-IGLP ----------

---------- -----NLINS ----IPVPSF P--------- ---------- ----------
---------- -----FHGTK ----FPI--- ---------- ---------- ----------
---------- ---------- ---------- ---------- ---------- ----------
---------- ---------- ILDQIPVPPF P--------- ---------- ----------
---------- -----LDAQ- ----FSMPTF ---------- ---------- ----------
---------- -----LEGGQ ----FPLPPM F--------- ---------- ----------
---------- -----LDGH- ----FPMPSF ---------- ---------- ----------
---------- -----LVGQ- ----IPMPSF ---------- ---------- ----------
---------- -----LDGN- ----FLVPSF ---------- ---------- ----------
---------- -----FDGQ- ----FPMSSF S--------- ---------- ----------
---------- -----LSGDD GEILYPQSGL ---------- ---------- ----------
---------- ------SDGE GEIFFPM--- ---------- ---------- ----------
---------- -----PDGGD AELYFPLRGF ---------- ---------- ----------
---------- ------TEGE SGHFFDMAGF ---------- ---------- ----------
TEWGSLIKRP LIRVPDSANG IMPYASFPSM ASEQLMKMMM RPHNNQNVPS FMSEMQQNIV
MKRPFIRVLE NGNGVLPYPT ----IPNICS EQLMKMLLKP QLVNPPGTLT PAFQDSGVKA
EWGSLVKRPL IQVPEGGGMN LLPFASVPNL CSEQLIKMIM KPQPQIVNHP SLPQDNNPKF
EWGNLIKRPL MQFPENGSGT VLPYPSVSNL CSEQLMKMMM KPPQMACFPP IPRDADSKIV
---------- ------TFPG GMGDQGIQSI NFGGTPWMQP RLDPSMAGLH PDLYQVMTTA
SINSPLMWLR GDIGDQGIQS ----LNFQGY GLT--PWMQP RLDASMLGLQ SNMQQAIAAA
SINSPLMWLQ GSVGDQGIQS ----FNFQGF GMNPWVQPRL DASHLTGLQP DVYQAMAAAA
SISSSLMWLQ -----GVGDQ GVQSLNFQGF GM--TPWLQP RYDTSMAALQ TDVYQAMASA
HGLKEDDMGM SMSSPLMWDR GLQSLNFQGM GVNPWMQPRL DTSGLLGMQN DVYQAMAAAA
GMASQLMWLQ GDGGDQRIPS ----LSFSGL GLHPWAQPRG LDASLLGLQP DMYQAVAAAA
GIASPSMWL- -----RDGDR GMQSLNFQGM GLT--PWLQP RLDASMLGLQ PDMYQAMAAA
GMNSPLMWLR GDNVDRGIQS ----LNFQGI GVN--PWMQP RLDASMLGLQ TDMYQAMAAA
EAANGLMWLR GETGDQGLQS ----LNFQTV GMFPWTQQRL DPTFLGNDHN QQYQAMLAAG
DLGSGLTWLR GG---GGEQQ GLLPLNYPSV GLFPWMQQRL DLSQMGTDNN QQYQAMLAAG
FKRTTMPWLV DDLSMKDPPA LSGLGFMHWM SMQQSPSFAN SIQSNYMPNL SNSVLQNLSG
LFKRTMPWLG DDMGIKDPQS ------LPGL SLMQMQWMNM QQNSSLANSM QPGYLNSLPG
LFKRTMPWLG DDICMKDPQA VHGLSLVQWM NMQQNPPLGN SAQPNYMHSL SGSVMQNLAG
ALKRAMPWLD NSLEMKDPSS ----TIFPGL SLVQWMNMQQ QNGQL---PS AAAQPGFFPS
AFKRAMPWMG EDFGMKDAQS ----SMFPGL SLVQWMSMQQ NNPLSGSATP QLPSALSSFN
AFKRGMPWLG DDFGMKDAPS ----SIFPGL NLVQWMSMQQ NNQFPASQSG LFPPMVSSTV
AFKRAMPWIG DEFGMKDSSN ----SIFPGL SLVQWMSMQQ GNQLQAAQPG LVPPLVSSLG
AFKRAMPWLG DEFGIKDTPS ----SIFPGL SLMQWMSMQQ SNPLQATQSG LLPPMLSSTG
---------- ---------- ------LPGT ---------- ---------- ----------
---------- ---------- ---------- ---------- ---------- ----------
---------- -----LDWPP ---------- ---------- ---------- ----------
---------- -----SSPES ----SVLTRE GYICKVAADP SSSNGHSRIL QGPESSTLRG
---------- -----SSTES ----SVLTRE GLS------- ---------- ----------
---------- -----SSPDS ----SMLTRE G-----TTKA NMDPLPASGL SRVLQGQEYS
---------- ---------- ----SSPDSS VLTREGSSKV TVDPSPASGF SRVLQGQEFS
---------- ----STDSSV RMREGPLGNG T--------- --DPPADIGF SKALQGQEFS
---------- ---------- -----STDSS VLAREGSSRI IVDDPAEKGF VKALQGQEVP
---------- ---------- ---------- ---------- ---------- ----------
---------- ---------- ---------- ---------- ---------- ----------
---------- ---------- ---------- ---------- ---------- ----------
---------- ---------- ---------- ---------- ---------- ----------
---------- ---------- ---------- ---------- ---------- ----------
---------- ---------- ---------- ---------- ---------- ----------
---------- ---------- ---------- ---------- ---------- ----------
---------- ---------- ---------- ---------- ---------- ----------
---------- ---SPATGPS ----GPVTPD G--------- ---------- ----------
---------- ---------- ---------- ---------- ---------- ----------
---------- ---------- ---------- ---------- ---------- ----------
---------- ---------- ----SPTPGL ---------- ---------- ----------
---------- ---------- ---------- ---------- ---------- ----------
---------- -----SALDV ---------- ---------- ---------- ----------
---------- ---------- ---------- ---------- ---------- ----------
---------- ---------- ---------- ---------- ---------- ----------
---------- -----VAENT ---------- ---------- ---------- ----------
---------- -----GLGDA ---------- ---------- ---------- ----------
---------- ---------- ----PALDTA ---------- ---------- ----------
---------- ---------- ----VPETGS AAA------- ---------- ----------
---------- ---------- ---------- ---------- ---------- ----------
---------- ---------- ----PPLDTT ---------- ---------- ----------
---------- -----TTPPG ----NPITKR G--------- ---------- ----------
---------- ---------- ----NDLVPG V--------- ---------- ----------
---------- ---------- ---MPPVPGG G--------- ---------- ----------
---------- ---------- ---NNPINGG ---------- ---------- ----------
---------- ---------- ---EYPVPNG ---------- ---------- ----------
---------- ---------- ---------- ---------- ---------- ----------
---------- -----SMKPE ----YPVPNG ---------- ---------- ----------
---------- -----SGKPD ----IPVSEG ---------- ---------- ----------
---------- -----GTRPD ----FSVPNG ---------- ---------- ----------

---------- ---------- ---------- ---------- ---------- ----------
---------- ---------- ---------- ---------- ---------- ----------
---------- ---------- ---------- ---------- ---------- ----------
---------- ---------- ---------- ---------- ---------- ----------
---------- ---------- ---------- ---------- ---------- ----------
---------- ---------- ---------- ---------- ---------- ----------
---------- ---------- ---------- ---------- ---------- ----------
---------- ---------- ---------- ---------- ---------- ----------
---------- ---------- ---------- ---------- ---------- ----------
---------- ---------- ---------- ---------- ---------- ----------
---------- ---------- ---------- ---------- ---------- ----------
---------- ---------- ---------- ---------- ---------- ----------
---------- ---------- ---------- ---------- ---------- ----------
---------- ---------- ---------- ---------- ---------- ----------
MGNGGLLGDM KMQQPLMMNQ KSEMVQPQNK LTVNPSA--- ---------- ----------
ASLQEARIIE GMIKQQPPPI PSENKLLQNQ NHPQPCL--- ---------- ----------
IPGHEVNTMQ GTVNQKPQAF NTESAIPPKL IYPHLCPDQS SAMGLSSEV- ----------
VPLQELNNTR SETVNQKQDQ SRAISSSPEV DATVKAESLA KAENQASEAE ----------
LNEMRGVDPM KIASQSLLQF QQPLNVVTDP LAASSFTQRQ VPHPSHSQ-- ----------
SLQELRALDP SKHPAQSLLQ FQQPQNVSNS PASVFRGQML QQTQSQHAFL QSFQENPPQA
LQEMRAVDSS KSVSPSLLPP LTQTQSTSFQ RQLLQQSQPQ STFVQGFPES QASAQAQAQA
ALQDMRAVDP SKCASQSLLP LQQSQNVPMG QASIIQRQML QQSQSQNSLL QGFQE-----
LQDMRGIDPA KAAASLLQFQ NSPGFSMQSP SLVQPQMLQQ QLSQQQQQLS QQQQQQQQLS
ALQQDMRPLE PSKHTFMQIP QLQNLPTGSS SLMQ------ ---------- ----------
ALQEMRAVDH SKLATASLMP VQHVQNITSA SASLMPSQML ISTQPQQSLL QGSRESP---
ALQEMRAVDP SKQAPAPLLH YQQPQNVASR SSCIMQPQML QQSQPQQAFL QGIHENTNQA
LQNLGSGDPL KQQYMQFQQP FQYLQQTGSN NPLLQQRQQP ---------- ----------
LQNIGGGDPL RQQFVQLQEP HHQYLQQSAS H--------- ---------- ----------
TDPSRQLGFS APQMAQLNNL QFNTQRPPQQ AQQLDQLTKL PSTLNPLSNI VQPQQQLTDI
SVLQNLAGTD LSRQLGFSAP QIASPNNLQF NATRLPQQAP QQQQQQQQLD QLGKIPSTLS
ADLSRQLGLS APQIPQQSNL QFNNAQRPPQ QVPQLDQLTK LPATLNPLGS VIQPQQQLND
MLSPTAALHN NLGGTDDPSK LLSFQTPHGG ISSSNLQFNK QNQQAPMSQL PQPPTTLSQQ
LPNNFASNDP SKLLNFQSPN LSSANSQFNK PNTVNHISQQ MQAQPAMVKS QQQQQQQQQQ
LHSNLSTDDP SKLLSFQAPA LSAPSLQFNK VNQQNQVSQF QQPSLAWPQQ QQQQQQQQLQ
LHGTNFGLDD PSKLLSFQSP VLPPQSNHNN FQLNKTNPPN TLAQLPQPNV AWSQQHQLQQ
LHNNLGIDDP SKLLSFQAPT QGLQFNKTNP QNQVSQLLQP SMAWSQQHQL QQLLQNPLGH
---------- ---------- ---------- ---------- ---------- ----------
---------- ---------- ---------- ---------- ---------- ----------
---------- ---------- ---------- ---------- ---------- ----------
IATDNDFDVV EKSVMFTPSM EEEKIDML-- ---------- ---------- ----------
---------- ---------- ---------- ---------- ---------- ----------
TLRTKHTESV ECDAPENSVV WQSSADDDKV DVV------- ---------- ----------
TLRGTFAESN ESDTAEKSVV WPPLLDDEKI DVV------- ---------- ----------
TLKGSLTLNN DMENAEMPDA WYEFPGDNRK SMH------- ---------- ----------
SLKDMLALNN DSETVEIPSG RAAFQSDDPI N--------- ---------- ----------
---------- ---------- ---------- ---------- ---------- ----------
---------- ---------- ---------- ---------- ---------- ----------
---------- ---------- ---------- ---------- ---------- ----------
---------- ---------- ---------- ---------- ---------- ----------
---------- ---------- ---------- ---------- ---------- ----------
---------- ---------- ---------- ---------- ---------- ----------
---------- ---------- ---------- ---------- ---------- ----------
---------- ---------- ---------- ---------- ---------- ----------
---------- ---------- ---------- ---------- ---------- ----------
---------- ---------- ---------- ---------- ---------- ----------
---------- ---------- ---------- ---------- ---------- ----------
---------- ---------- ---------- ---------- ---------- ----------
---------- ---------- ---------- ---------- ---------- ----------
---------- ---------- ---------- ---------- ---------- ----------
---------- ---------- ---------- ---------- ---------- ----------
---------- ---------- ---------- ---------- ---------- ----------
---------- ---------- ---------- ---------- ---------- ----------
---------- ---------- ---------- ---------- ---------- ----------
---------- ---------- ---------- ---------- ---------- ----------
---------- ---------- ---------- ---------- ---------- ----------
---------- ---------- ---------- ---------- ---------- ----------
---------- ---------- ---------- ---------- ---------- ----------
---------- ---------- ---------- ---------- ---------- ----------
---------- ---------- ---------- ---------- ---------- ----------
---------- ---------- ---------- ---------- ---------- ----------
---------- ---------- ---------- ---------- ---------- ----------
---------- ---------- ---------- ---------- ---------- ----------
---------- ---------- ---------- ---------- ---------- ----------
---------- ---------- ---------- ---------- ---------- ----------
---------- ---------- ---------- ---------- ---------- ----------
---------- ---------- ---------- ---------- ---------- ----------

---------- ---------- ---------- ---------- ---------- ----------
---------- ---------- ---------- ---------- ---------- ----------
---------- ---------- ---------- ---------- ---------- ----------
---------- ---------- ---------- ---------- ---------- ----------
---------- ---------- ---------- ---------- ---------- ----------
---------- ---------- ---------- ---------- ---------- ----------
---------- ---------- ---------- ---------- ---------- ----------
---------- ---------- ---------- ---------- ---------- ----------
---------- ---------- ---------- ---------- ---------- ----------
---------- ---------- ---------- ---------- ---------- ----------
---------- ---------- ---------- ---------- ---------- ----------
---------- ---------- ---------- ---------- ---------- ----------
---------- ---------- ---------- ---------- ---------- ----------
---------- ---------- ---------- ---------- ---------- ----------
---------- ---------- ---------- ---------- ---------- ----------
---------- ---------- ---------- ---------- ---------- ----------
---------- ---------- ---------- ---------- ---------- ----------
---------- ---------- ---------- ---------- ---------- ----------
---------- ---------- ---------- ---------- ---------- ----------
QAQAQAQAHA HAHAQAQAHA QAQAQAHAQA HAQAQAHAQA QAQAQAQAQA QAQAHAQAQA
QLLQQQLQRQ ---------- ---------- ---------- ---------- ----------
---------- ---------- ---------- ---------- ---------- ----------
Q--------- ---------- ---------- ---------- ---------- ----------
---------- ---------- ---------- ---------- ---------- ----------
---------- ---------- ---------- ---------- ---------- ----------
QSQTQSHLL- ---------- ---------- ---------- ---------- ----------
---------- ---------- ---------- ---------- ---------- ----------
---------- ---------- ---------- ---------- ---------- ----------
SQQSRQSLIN HTLPSTQVQA QVLQSQSLIQ SSTLLP---- ---------- ----------
SLSSVVQPQQ QMGEILQITQ QTRQNLINQA PQLLQPQNLV QPSSTILQQP PSIQNQQFRN
IAQQPRQNLM NQTLPSSQVQ AQLLQQPQAL VQNHNILQQQ PSVQNQQLHR NLPQNLQQQQ
QQLQQLLHSS LNHQQQQSQS QQQQQQQQLL QQQQQLQSQQ HSNNNQSQSQ QQQQLLQQQQ
HQHQQQQLQQ QQQLQMSQQQ VQQQGIYNNG TIAVANQVSC QSPNQPTGFS QSQLQQQSML
QLLQTPINPQ QHPQQHQRQQ QQQPQQQHQQ QQQQQQHQQH PQQQQQHQLQ QLQQPQLLLQ
LLQQQQQQQQ QQQRQPTQQA QQQHQQLQQQ LQQQPQQQSQ QQMVQPLVHN GVVASNPIPS
QQQQQQQQLQ RQQQQQLQSS QQQTPQQLPQ SQPPQQQPLQ PQQFQQQSPH QPSQQTSQQQ
---------- ---------- ---------- ---------- ---------- ----------
---------- ---------- ---------- ---------- ---------- ----------
---------- ---------- ---------- ---------- ---------- ----------
---------- ---------- ---------- ---------- ---------- ----------
---------- ---------- ---------- ---------- ---------- ----------
---------- ---------- ---------- ---------- ---------- ----------
---------- ---------- ---------- ---------- ---------- ----------
---------- ---------- ---------- ---------- ---------- ----------
---------- ---------- ---------- ---------- ---------- ----------
---------- ---------- ---------- ---------- ---------- ----------
---------- ---------- ---------- ---------- ---------- ----------
---------- ---------- ---------- ---------- ---------- ----------
---------- ---------- ---------- ---------- ---------- ----------
---------- ---------- ---------- ---------- ---------- ----------
---------- ---------- ---------- ---------- ---------- ----------
---------- ---------- ---------- ---------- ---------- ----------
---------- ---------- ---------- ---------- ---------- ----------
---------- ---------- ---------- ---------- ---------- ----------
---------- ---------- ---------- ---------- ---------- ----------
---------- ---------- ---------- ---------- ---------- ----------
---------- ---------- ---------- ---------- ---------- ----------
---------- ---------- ---------- ---------- ---------- ----------
---------- ---------- ---------- ---------- ---------- ----------
---------- ---------- ---------- ---------- ---------- ----------
---------- ---------- ---------- ---------- ---------- ----------
---------- ---------- ---------- ---------- ---------- ----------
---------- ---------- ---------- ---------- ---------- ----------
---------- ---------- ---------- ---------- ---------- ----------
---------- ---------- ---------- ---------- ---------- ----------
---------- ---------- ---------- ---------- ---------- ----------
---------- ---------- ---------- ---------- ---------- ----------
---------- ---------- ---------- ---------- ---------- ----------
---------- ---------- ---------- ---------- ---------- ----------
---------- ---------- ---------- ---------- ---------- ----------
---------- ---------- ---------- ---------- ---------- ----------
---------- ---------- ---------- ---------- ---------- ----------
---------- ---------- ---------- ---------- ---------- ----------
---------- ---------- ---------- ---------- ---------- ----------
---------- ---------- ---------- ---------- ---------- ----------
---------- ---------- ---------- ---------- ---------- ----------

---------- ---------- ---------- ---------- ---------- ----------
---------- ---------- ---------- ---------- ---------- ----------
---------- ---------- ---------- ---------- ---------- ----------
---------- ---------- ---------- ---------- ---------- ----------
---------- ---------- ---------- ---------- ---------- ----------
---------- ---------- ---------- ---------- ---------- ----------
---------- ---------- ---------- ---------- ---------- ----------
---------- ---------- ---------- ---------- ---------- ----------
---------- ---------- ---------- ---------- ---------- ----------
---------- ---------- ---------- ---------- ---------- ----------
---------- ---------- ---------- ---------- ---------- ----------
---------- ---------- ---------- ---------- ---------- ----------
---------- ---------- ---------- ---------- ---------- ----------
---------- ---------- ---------- ---------- ---------- ----------
---------- ---------- ---------- ---------- ---------- ----------
---------- ---------- ---------- ---------- ---------- ----------
---------- ---------- ---------- ---------- ---------- ----------
---------- ---------- ---------- ---------- ---------- ----------
---------- ---------- ---------- ---------- ---------- ----------
QAQLLQQQLQ GRQA------ ---------- ---------- ---------- ----------
---------- ---------- ---------- ---------- ---------- ----------
---------- ---------- ---------- ---------- ---------- ----------
---------- ---------- ---------- ---------- ---------- ----------
---------- ---------- ---------- ---------- ---------- ----------
---------- ---------- ---------- ---------- ---------- ----------
---------- ---------- ---------- ---------- ---------- ----------
---------- ---------- ---------- ---------- ---------- ----------
---------- ---------- ---------- ---------- ---------- ----------
---------- ---------- ---------- ---------- ---------- ----------
PPQNLQQQPQ QSSMMSQ--- ---------- ---------- ---------- ----------
QPQQQQQQIM GQ-------- ---------- ---------- ---------- ----------
QQQLQQQHQQ PLQQQTQQQQ LRTQPLQSHS HPQPQQLQQH KLQQLQVPQN QLYNGQQAAQ
PTGAKMTHQN INSMGNKGLS QMTSF----- ---------- ---------- ----------
QHQQLQPQ-- ---------- ---------- ---------- ---------- ----------
QTASQQPALF PQIQQQQQPL LATNAQSLQT THGTAKCSVQ ISS------- ----------
QVVQTPLGNG GVVTS----- ---------- ---------- ---NQFPSQM VQQSALYSQL
---------- ---------- ---------- ---------- ---------- ----------
---------- ---------- ---------- ---------- ---------- ----------
---------- ---------- ---------- ---------- ---------- ----------
---------- ---------- ---------- ---------- ---------- ----------
---------- ---------- ---------- ---------- ---------- ----------
---------- ---------- ---------- ---------- ---------- ----------
---------- ---------- ---------- ---------- ---------- ----------
---------- ---------- ---------- ---------- ---------- ----------
---------- ---------- ---------- ---------- ---------- ----------
---------- ---------- ---------- ---------- ---------- ----------
---------- ---------- ---------- ---------- ---------- ----------
---------- ---------- ---------- ---------- ---------- ----------
---------- ---------- ---------- ---------- ---------- ----------
---------- ---------- ---------- ---------- ---------- ----------
---------- ---------- ---------- ---------- ---------- ----------
---------- ---------- ---------- ---------- ---------- ----------
---------- ---------- ---------- ---------- ---------- ----------
---------- ---------- ---------- ---------- ---------- ----------
---------- ---------- ---------- ---------- ---------- ----------
---------- ---------- ---------- ---------- ---------- ----------
---------- ---------- ---------- ---------- ---------- ----------
---------- ---------- ---------- ---------- ---------- ----------
---------- ---------- ---------- ---------- ---------- ----------
---------- ---------- ---------- ---------- ---------- ----------
---------- ---------- ---------- ---------- ---------- ----------
---------- ---------- ---------- ---------- ---------- ----------
---------- ---------- ---------- ---------- ---------- ----------
---------- ---------- ---------- ---------- ---------- ----------
---------- ---------- ---------- ---------- ---------- ----------
---------- ---------- ---------- ---------- ---------- ----------
---------- ---------- ---------- ---------- ---------- ----------
---------- ---------- ---------- ---------- ---------- ----------
---------- ---------- ---------- ---------- ---------- ----------
---------- ---------- ---------- ---------- ---------- ----------
---------- ---------- ---------- ---------- ---------- ----------
---------- ---------- ---------- ---------- ---------- ----------
---------- ---------- ---------- ---------- ---------- ----------
---------- ---------- ---------- ---------- ---------- ----------
---------- ---------- ---------- ---------- ---------- ----------
---------- ---------- ---------- ---------- ---------- ----------

---------- ---------- ---------- ---------- ---------- ----------
---------- ---------- ---------- ---------- ---------- ----------
---------- ---------- ---------- ---------- ---------- ----------
---------- ---------- ---------- ---------- ---------- ----------
---------- ---------- ---------- ---------- ---------- ----------
---------- ---------- ---------- ---------- ---------- ----------
---------- ---------- ---------- ---------- ---------- ----------
---------- ---------- ---------- ---------- ---------- ----------
---------- ---------- ---------- ---------- ---------- ----------
---------- ---------- ---------- ---------- ---------- ----------
---------- ---------- ---------- ---------- ---------- ----------
---------- ---------- ---------- ---------- ---------- ----------
---------- ---------- ---------- ---------- ---------- ----------
---------- ---------- ---------- ---------- ---------- ----------
---------- ---------- ---------- ---------- ---------- ----------
---------- ---------- ---------- ---------- ---------- ----------
---------- ---------- ---------- ---------- ---------- ----------
---------- ---------- ---------- ---------- ---------- ----------
---------- ---------- ---------- ---------- ---------- ----------
---------- ---------- ---------- ---------- ---------- ----------
---------- ---------- ---------- ---------- ---------- ----------
---------- ---------- ---------- ---------- ---------- ----------
---------- ---------- ---------- ---------- ---------- ----------
---------- ---------- ---------- ---------- ---------- ----------
---------- ---------- ---------- ---------- ---------- ----------
---------- ---------- ---------- ---------- ---------- ----------
---------- ---------- ---------- ---------- ---------- ----------
---------- ---------- ---------- ---------- ---------- ----------
---------- ---------- ---------- ---------- ---------- ----------
---------- ---------- ---------- ---------- ---------- ----------
---------- ---------- ---------- ---------- ---------- ----------
QHQSQQASTH HLQPQLVSGS MASSVITPPS SSLNQSFQQQ QQQSKQLQQA HHHLGASTSQ
---------- ---------- ---------- ---------- ---------- ----------
---------- ---------- ---------- ---------- ---------- ----------
---------- ---------- ---------- ---------- ---------- ----------
QQQQQQQQQQ LLTTQNAPSQ PSILGINKVP VHPTSVSQDS KFQSQMEQQQ PSLLQRHQQQ
---------- ---------- ---------- ---------- ---------- ----------
---------- ---------- ---------- ---------- ---------- ----------
---------- ---------- ---------- ---------- ---------- ----------
---------- ---------- ---------- ---------- ---------- ----------
---------- ---------- ---------- ---------- ---------- ----------
---------- ---------- ---------- ---------- ---------- ----------
---------- ---------- ---------- ---------- ---------- ----------
---------- ---------- ---------- ---------- ---------- ----------
---------- ---------- ---------- ---------- ---------- ----------
---------- ---------- ---------- ---------- ---------- ----------
---------- ---------- ---------- ---------- ---------- ----------
---------- ---------- ---------- ---------- ---------- ----------
---------- ---------- ---------- ---------- ---------- ----------
---------- ---------- ---------- ---------- ---------- ----------
---------- ---------- ---------- ---------- ---------- ----------
---------- ---------- ---------- ---------- ---------- ----------
---------- ---------- ---------- ---------- ---------- ----------
---------- ---------- ---------- ---------- ---------- ----------
---------- ---------- ---------- ---------- ---------- ----------
---------- ---------- ---------- ---------- ---------- ----------
---------- ---------- ---------- ---------- ---------- ----------
---------- ---------- ---------- ---------- ---------- ----------
---------- ---------- ---------- ---------- ---------- ----------
---------- ---------- ---------- ---------- ---------- ----------
---------- ---------- ---------- ---------- ---------- ----------
---------- ---------- ---------- ---------- ---------- ----------
---------- ---------- ---------- ---------- ---------- ----------
---------- ---------- ---------- ---------- ---------- ----------
---------- ---------- ---------- ---------- ---------- ----------
---------- ---------- ---------- ---------- ---------- ----------
---------- ---------- ---------- ---------- ---------- ----------
---------- ---------- ---------- ---------- ---------- ----------
---------- ---------- ---------- ---------- ---------- ----------
---------- ---------- ---------- ---------- ---------- ----------
---------- ---------- ---------- ---------- ---------- ----------
---------- ---------- ---------- ---------- ---------- ----------
---------- ---------- ---------- ---------- ---------- ----------
---------- ---------- ---------- ---------- ---------- ----------
---------- ---------- ---------- ---------- ---------- ----------
---------- ---------- ---------- ---------- ---------- ----------

---------- ---------- ---------- SNPLIRS--- S--------- ----------
---------- ---------- -FSPGFA--- NNGGGES--- M--------- ----------
---------- -----LMEQL QLPSSFP--- SNPLLMG--- QSNS------ ----------
---------- ---------- ---------- SNPLGPN--- ---------- ----------
---------- ---------- ---------- SSNLVGP--- S--------- ----------
---------- ---------- ---------- SGNILGR--- PGGS------ ----------
---------- ---------- ---------- SGDLLGP--- S--------- ----------
---------- ---------- ---------- SSNALRP--- S--------- ----------
---------- ---------- ---------- SGNLHGP--- T--------- ----------
---------- ---------- ---------- SNPLGSS--- ---------- ----------
---------- ---------- ---------- SSAAAPD--- P--------- ----------
---------- ---------- ---------- ADTVMGI--- L--------- ----------
---------- ---------- ---------- ASSTLGH--- L--------- ----------
---------- ---------- ---------- TNPMVPY--- S--------- ----------
---------- ------SNTS GQEQNLSQSM SAPAKPE--- NS-------- ----------
---------- ------DQPD ATNSDLP--- SQPNLVG--- QVQPLNKLEN QTPSGNAEKS
---------- ------HVTN KVPPPYKTEN QAPVETK--- ---------- ----------
---------- ------KSKL DPDNKIG--- PAPLNQA--- P--------- ----------
---------- ------SALL QNFQENKGPS QPQLPQQ--- ---------- ----------
---------- ------LSNQ QQQQQLQQQQ QQQHHQQ--- ---------- ----------
---------- ------HSFI EQRQHLQQSQ QQQQLQQ--- S--------- ----------
---------- ------NQAT AQGQVLQHPS YNDQRQQ--- ---------- ----------
---------- ------QQQQ QLSQQQQQQL SQQQQQQ--- L--------- ----------
---------- ------QPQM LPHPQQAFLQ QSQLHSV--- H--------- ----------
---------- ------HHSV SQDQVQSHLL QRQLQHQNSF T--------- ----------
---------- ------QQHL QHQHSFNNNN NNNNQQQ--- ---------- ----------
---------- ------QVIQ QTIPQHMSHA QTQILQD--- N--------- ----------
---------- ------NSDL MLQQQQQQQA SRHLMHA--- ---------- ----------
---------- ------QQSL NQNQPFHRSL PQNLHQP--- QQQQIMGQNQ QQSALNSQMP
---------- ------SQQQ NLTPLQLPDQ LNPQLQQMAD NQIQIQMLQK LQQQQQSILA
---------- ------NQQQ NLMPSQPPDQ ANQQLQM--- SDNQIQLQLL QKLQQQQQSL
SSVIETSKSS SNLMSAPPQE TQFSRQVEQQ QPPGLNG--- QNQQTLLQQK AHQAQAQQIF
---------- ------AQEM QFQQQLEMHN SSQLLRN--- ---------- ----------
---------- ------QQQQ QQQQQQPQHQ QQQQQQP--- PPHQQQHQPP QQQQPLQQLF
---------- ------SLPQ DPKFPSQMEQ QSSLLQRHQQ QQQQQHQQQQ QQQQQQHQPS
PMQ------- ------MQPS SLLQQSWTQR AQPQLQP--- QLPQVLQQNL SEQQIQLQLQ
---------- ---------- ---------- SNSVKNG--- L--------- ----------
---------- ---------- ---------- AIPILVG--- D--------- ----------
---------- --------TF VMDESQW--- TSVAPKS--- Q--------- ----------
---------- ------SASK RHGLDSW--- MTSGRRG--- P--------- ----------
---------- ------KVTI DHSPGSG--- FSRALQG--- QEISTLRG-- ----------
---------- ------SGSR RYGSENW--- MSSARHE--- PTYTD----- ----------
---------- ------STSR RFGSDNW--- MHLVRHE--- P--------- ----------
---------- ------FGQR KCRPNTW--- VPQLVQE--- A--------- ----------
---------- ------CGQG KLRPETW--- APPVMPE--- ---------- ----------
---------- ---------- ---------- KKHWLQL--- N--------- ----------
---------- ---------- ---------- NKRSREV--- N--------- ----------
---------- ---------- ---------- ---------- ---------- ----------
---------- ---------- ---------- NKRLREV--- N--------- ----------
---------- ---------- ---------- NKRLREV--- N--------- ----------
---------- ---------- ---------- NKRLREV--- N--------- ----------
---------- ---------- ---------- NKRLREV--- N--------- ----------
---------- ---------- ---------- NKRLREV--- N--------- ----------
---------- ---------- -----VW--- KSPADTP--- S--------- ----------
---------- ---------- ---------- SSSVQEL--- S--------- ----------
---------- ---------- ---------- SAPDLSV--- ---------- ----------
---------- ---------- ---------- SAFAVKT--- ---------- ----------
---------- ---------- ---------S ATPDLSV--- ---------- ----------
---------- ---------G ITASNLW--- SSVLTQP--- H--------- ----------
---------- ---------- ---------- ISEITGS--- P--------- ----------
---------- ---------- ---------- VKTPAPP--- ---------- ----------
---------- --------SS SVPSPFWYAG SSPSHEL--- T--------- ----------
---------- ---------- ---------- AAPALRS--- S--------- ----------
---------- ---------- ---------- GATLHDV--- G--------- ----------
---------- ---------- ---------- SAVWHLG--- L--------- ----------
---------- ------PADA TAAPAIWNSG YTQTHDL--- ---------- ----------
---------- ---------- -TTPALW--- NSGLRHS--- ---------- ----------
---------- -------GFL DFEESVR--- PSKVLQG--- Q--------- ----------
---------- ------VRLL DFEESLR--- SSKVLQG--- Q--------- ----------
---------- ------VRLL DFEESLR--- SSKVLQG--- QEKLHLVS-- ----------
---------- ------GGFL DFEESVR--- SSKVLQG--- Q--------- ----------
---------- ------FGAP DFGESYR--- FQKVLQG--- Q--------- ----------
---------- --------AP DFGESYR--- FQKVLQG--- Q--------- ----------
---------- ------IGAS DFGESFR--- FQKVLQG--- Q--------- ----------
---------- ------IRAT DFEESLR--- FQRVLQG--- Q--------- ----------
---------- ------MGVS DFGESSR--- FQKVLQG--- Q--------- ----------

---------- ---------- ---------- ---------- -PLSSVLDNV PVGLQGARHN
---------- ---------- ---------- ---------- CYLSNDNNNA PAGIQGARQA
---------- ---------- ---------- ---------- PLCYIPDNII PAGIQGARHA
---------- ---------- ---------- ---------- SPLCFIPDNI PAGIQGARHA
---------- ---------- ---------- ---------- NPFGCLSDNI PAGMQGARHA
---------- ---------- ---------- ---------- PFGCPPDTSH PAGMQGARHA
---------- ---------- ---------- ---------S PFGCLPNSHS AAGMQGARHA
---------- ---------- ---------- ---------- SPLCCISDNI PAGIQGARHA
---------- ---------- ---------- ---------- GLLCCLSDNA PAGIQGARQA
---------- ---------- ---------- ---------- SPLCCLPDNT PAGIQGARHA
---------- ---------- ---------- ---------- SPSMFSYSTF PAGMQGARQY
---------- ---------- ---------- ---------- NPSLLNHNTF PAGMQGARQD
---------- ---------- ---------- ---------- SPSLLNYNIS PAGMQGARQD
---------- ---------- ---------- ---------- --SSFFNYNT PIGMQGARQD
---------- ---------- ---------- ---------- TLSGCSSGRV QHGLEQSMEQ
NIEPVHTA-- ---------- ---------- ---------- DQLSQLTSTG QGDEEKLAKS
---------- ---------- ---------- ---------- DEKLNVDSHL KKDVLNQVPS
---------- ---------- ---------- ---------- PVGESNEGNV PTGLCNQHNN
---------- ---------- ---------- ---------- QPQRNPSHND RQQQQEPREV
---------- ---------- ---------- ---------- QQQQQQHQQQ QPQLQQPQQL
---------- ---------- ---------- ---------- PQQQQLQQSP QQQLQQSQQQ
---------- ---------- ---------- ---------- QQQHQQQPQQ SQQFNHTSLQ
---------- ---------- ---------- ---------- SQQQQQQAYL GVPETHQPQS
---------- ---------- ---------- ---------- QSQTQALGHP LLQQQLPRQH
---------- ---------- ---------- ---------- NQQQPQQEQL RQQLVNQEQI
---------- ---------- ---------- ---------- QPAPPPQQPQ QQLVDHQRIP
---------- ---------- ---------- ---------- LPRHLLQQQL NNQQEQPQQQ
---------- ---------- ---------- ---------- QTQIMSENLP QQNMRQEVSN
DQSSSQLPMP DNQIQLQMIQ KLQQQQQQQQ SLLA------ QQSALQQPTH PQQLQEQRQH
QQSAMQQQTT QLNQLPDQRQ LLEVSHSFSK TVGPGQMLEQ LPQTATSNLL SQSNLMPQQQ
LAQQSTMQQT AQLTQLQDPQ RQLLDVSQNF SRSVASGQIL EMPQATSTSL PQSLVIPQQI
QQSLLEQPHI QFQLLQR--- ---------- ---------- LQQQQQQQFL SPQSQLPHHQ
---------- ---------- ---------- ---------- QQEQSSLHSL QQNLSQNPQQ
QPAFVNGGVS SNQILNQNSQ QPILYPQLQP QQSLTGNTLS QQSIQSASRN SFQLSSLPQD
SLLQQSWSQR AQQQQQQQLS PQLAQLSQQN NLSEQQLQLQ FLQKLQQQQQ QQQQQQQQQQ
KLQQQQQHQQ QLPN------ ---------- ---------- PAGPLLQPQL QQQQQQQQQH
---------- ---------- ---------- ---------- WWFLDGHQPK QTGVLQGQEA
---------- ---------- ---------- ---------- ---GQENDDI GAHKPDTSKL
---------- ---------- ---------- ---------- --------RQ PGVFQGDGGK
---------- ---------- ---------- ---------- --TCADLLSG FGGNTDVSHG
---------- ---------- ---------- ---------- IFMENNNDLV TTQKSIVQPR
---------- ---------- ---------- ---------- LLSGFGTNID PSHGQRIPFY
---------- ---------- ---------- ---------- TCTDLLSGFG ARTDSSHGFS
---------- ---------- ---------- ---------- TLINLVPDSG TFHHRHGIFS
---------- ---------- ---------- ---------- SRMNLISDSP TMHTPYRVFP
---------- ---------- ---------- ---------- EIGATLSNLW TCQEIGQRSM
---------- ---------- ---------- ---------- EIGSSSSHLL PPTLTQGQEI
---------- ---------- ---------- ---------- ---------- ----------
---------- ---------- ---------- ---------- EFGSSSSHLL PPILTQGQEI
---------- ---------- ---------- ---------- EFGSSSSHLL PPILTQGQEI
---------- ---------- ---------- ---------- EF-------- ------GQEI
---------- ---------- ---------- ---------- EIGSSSSHLL PPILTQGQEN
---------- ---------- ---------- ---------- EIGSSSSHLL PPILTQGQEI
---------- ---------- ---------- ---------- ---------- ----------
---------- ---------- ---------- ---------- VFGGPKAPEY SSDFLHGDSQ
---------- ---------- ---------- ---------- LGSWKSPIDS PLG-------
---------- ---------- ---------- ---------- NSHSFTVNYS STAVSN----
---------- ---------- ---------- ---------- LGMWKSSVES PSGFPYCDPH
---------- ---------- ---------- ---------- ---------- ----------
---------- ---------- ---------- ---------- VASSFLSSFS QSHESNPS--
---------- ---------- ---------- ---------- ---------- ----------
---------- ---------- ---------- ---------- QLGGVTEVQS SESQVHWPPK
---------- ---------- ---------- ---------- MLTQSHDQLS VTAEGKHGDH
---------- ---------- ---------- ---------- LMQSCDSTQP TVFIEGKRSD
---------- ---------- ---------- ---------- TQSHDLTQMS STAEGKRSEN
---------- ---------- ---------- ---------- -------KQL RVTDEGKSSD
---------- ---------- ---------- ---------- ---------- -SDEEKRTEN
---------- ---------- ---------- ---------- ENIGSASPSQ GFDVMNRRIL
---------- ---------- ---------- ---------- ENLCFASPFF GGGAMNRPEK
---------- ---------- ---------- ---------- PVYGRDTLNC QVDFEQSPAH
---------- ---------- ---------- ---------- ENVGFVSPLY GCDKVNRSLD
---------- ---------- ---------- ---------- ENSGFDAAAC NGMESQNRPL
---------- ---------- ---------- ---------- ENSGFDAAAC NGMESQNRPL
---------- ---------- ---------- ---------- ENLGFGTPYD GIETQSHRLS
---------- ---------- ---------- ---------- EIFPGFINTC SDGGAGARRG
---------- ---------- ---------- ---------- EIFGFNTPYD GVDTQDHHPS

AHQYYGLS-- ---------- ---------- SSDLHHYYLN RPPPPPPPSS ----------
QQLFGSPS-- ---------- -----PSLLS DLNLSSYTGN NKLHSPAMFL ----------
HYGLSPSD-- ---------- --LSLNKLHS SSLFLNKSRH HLDNHNFAPP ----------
QFLRSSSD-- ---------- -LRLNQLHSG LFPVGSHPLN HTSVSTRFSR ----------
QYGLSLSD-- ---------- -------PHH NKFQSGLFPA PFPQLDHPAT ----------
HHYALSLP-- ---------- ---------- --DLHLNRPQ HVNPGPFMSS L---------
YYSQSLPD-- ---------- --LHLSKQPS SLFPAGFPLL DHSIRSMRTS ----------
QFGLSSSD-- ---------- --LHFNKLQL GLFPLGLQQQ LDQTAPPSSI L---------
QFGIPLTD-- ---------- ---------H HLNNRLRLGL LSSNLHRFDP ----------
QYGISLSD-- ---------- ---------- LHLNNKLQSG LFPTSFQ--- ----------
DF-------- ---------- ---------- ---------- ---------- ----------
SFYVSS---- ---------- ---------- ---------- ---------- ----------
AI-------- ---------- ---------- ---------- ---------- ----------
AS-------- ---------- ---------- ---------- ---------- ----------
ASQVTTSTVC NEEKVNQLLQ KPGASSPVQA DQCLDITHQI YQPQSDPING ----------
PKNPQNLVNQ PSLSNQNKDP LQLQTNSFMQ PHLESSIFHA QQISAPPFDS NPNA-L----
TSTGELPEEN IASGPSSQQN HLNHPIILNQ NQGQIQSQAC SWPPQPLQIP I---------
HISPLNIPNQ NQAPVVLQPT SSPALQPIDA LHTDPNGLQG SSALITADEW I---------
NQVHQQVPSM ISLPHYTSTA PAQLTSLQQN FSDGIGNTIG ASEVSVMQRI ----------
HRQLSDQQHI PKVISALSQL SSPTQSLPPS LQTIPSPIQQ QIFPDSVGNP ITTSDVSTMQ
QQRLQQSQQQ QQHRLQQSQQ QQQQQQQQQL LQQPQHQQLQ QSQQLSQVSI QQQIPSIVS-
QQMPNIITTL PQYGSIGQSQ SSSLPAISQS QQNIFSDGME NPIVASDVSP MQSI------
QAQSQSNNHL SQQQQQVVDN HNPSASSAAV VSAMSQFGSA SQPNTSPLQS MTSLC-----
SFNEQQLVDH QQAPSVSSMS QSMPLLCHQM SFSDSNGNTV TSPVVSPLQS L---------
PSASSPSQFA LASQSHTASL QTMPSLCQQL SFSDSTGNPV TSPVVSPLQT L---------
SVVSAISQFA SASQSQSPSL QTISSLCQQQ SFSDSTGNPG TSPIISPLQS L---------
HSYQESFQIQ SDQLQQRPQP NVPSLSFSKA DFPDSNTKFS SITPSSMQNM ----------
QPAGQQQQ-- ---------L QQPDQNAYLN AFKMQNGHLQ QWQQQSEMPS ----------
PDVSQSFSKS MVTSQMLEMP QSTANSFSQP NIIPQQIQKN NSQLNVRFSN LSQQPKFQQE
MTKNNSSSQM TVNVRFANPP QQPKLPQEQA SLLPEVQMNT GLPPTSTMNH NLVP------
TKSNSQTN-- ---VRFSHPP QQPKLQQQQP GMLPELPGHV VLPPMTATNQ LST-------
LQSQQLQQLP TLSQGHQFPS SCTNNGLSTL QPPQMLVSRP QEKQNPPVGG ----------
LQMQQQSSKP SPSQQLQLQL LQKLQQQQQQ QSIPPVSSSL QPQLSALQQT ----------
LQFQQQMEQQ PSLVQRHQQP HTQMQQSSPQ LLQHSSSQRP QQPQQPQVQQ SSQQNLPEHQ
LFSPVSPLLQ PQLPQSLPQS QQLQQLQLPQ QQQLQQVSCN TLSASPLLQS QQKPV-----
QQQVVPQNQM PLSQQQLVCN SLPTPALLPP QPSNPNHLYG QQKALTAVRA L---------
K--------- ---------- ---------- ---------G KAVIEPIL-- ----------
PSLLVVPP-- --PNSDWGPQ HFPMHDPFYQ CPGKTILFQG ENPLSSGIAN GC--------
RESRGPGD-- ---------- ---------- ---------- HWPPASIAPG ----------
FSLSSEQS-- -----SAANP ARKHLVDQGR KFHIIGNSWS MIPSSLSLNL ----------
SQVVDQMDSA STKRSFMSED WVPQLRQGVQ CANLISGPQS MMHSSTVLNM E---------
DHSSSPSMPA KRILSDSEGK FDYLANQWQM IHSGLSLKLH ESPKVPAATD ----------
SFVDQNDVAA NTMKKHLEHE SKFNLLAGPW SMMPSGLSLN LLESSIKVPV ----------
SFLRRDSE-- -------ITK RAKKQNSAEE TKTDLIPSPG SVRQGPSLNM ----------
PFSYKTDD-- ------IMAD PLKKRDSASE SKGNLQNLHS LMHSSPSLNL ----------
---------- ---------- ---------- ---------- ----NSPISV ----------
---------- ---------- ---------- ---------G QQSMATPMN- ----------
---------- ---------- ---------- ---------- ---------- ----------
---------- ---------- ---------- ---------G QLSVASPMN- ----------
---------- ---------- ---------- ---------G QLSVASPMN- ----------
---------- ---------- ---------- ---------G QLSVASPMN- ----------
---------- ---------- ---------- ---------E QLSVASPMN- ----------
---------- ---------- ---------- ---------G QLSVASPMN- ----------
---------- ---------- ---------- ---------- ---SVPLFSP ----------
RG-------- ---------- ---------- ---------R DVYLSPKFSP ----------
---------- ---------- ---------- ---------R DLYPSPKFSS ----------
---------- ---------- ---------- ---------- ---------- ----------
RG-------- ---------- ---------- ---------R DLYPSPKFSS ----------
---------- ---------- ---------- -------EFA QSCITSQWSS ----------
---------- ---------- ---------- ---------- ---------- ----------
---------- ---------- ---------- -----SFLYS LPQSQDSINA ----------
PKEINGNV-- ---------- -----IHNSN CGSSIGRPEG IWSSSPSVNV ----------
HVLWHHSQ-- ------TDMN GSCMNGSGNC NSIPRTRNEG VWPSSSCVTV ----------
NHGIWHHK-- ---------- ---------Q TSVNTGSNSI SWPQTE---- ----------
HVMWHHKQ-- --------AD IGGPLINSNT ACVSRTQTEG SWLSSSHVSA ----------
HFMWNYKM-- ---------- ---ADVNSSS SSITRVQTEG GWLPSPCLSV ----------
YFMWNHKQ-- ---------- -QMDINVNSN SPVTRVQTEG PWLSSPRFSV ----------
DFAMQSHA-- ---------N PVLVSSRVKD RFGEFVDATG VNPACSGVMD ----------
ANICDNMM-- ---------- ---------- ---------A KPPVYPGFVE ----------
QGLASVVV-- ---------- --------EK ANNINEYMRA NAPSYAGFVE ----------
FEMQNPSLAS TGIEKANFCE FMRAPPTTYT GFLESDRFPK VLQGQEIGPL RSLA------
SELRRNLL-- ---------- ---------- -GSNGSQAIG TAYNCIGFG- ----------
SELRRNLL-- ---------- ---------- -GSNGSQAIG TAYNCIGFG- ----------
EVRRHHPD-- --------DS GGSEAAATRN GITNPSVNAS VTYKGMGFGE ----------
RFKGTEFG-- ---------- ---------- DSYGFHKVLQ GQETVPAYSI ----------
EIRCFPGS-- ---------- SCSGIAAIGN GVRNPLGNSD ISYKGIGFG- ----------

---------- ---------- -----LQLSP SLGLRN---- IDTKN----- ----------
---------- ---------- -----SSFNP RHHHYQ---- ARDSENS--- ----------
---------- ---------- -----LPTRF NHEPNG---- NPNTNNI--- ----------
---------- ---------- -----GAFFG APEDNN---- ---------- ----------
---------- ---------- -----PPKAS NDYVSR---- KRSSS----- ----------
---------- ---------- -----SHFLT PNRTSN---- GPLISKPSTI ----------
---------- ---------- -----NGPRM HKSSSD---- ---------- ----------
---------- ---------- -----SGNTM SNHENN---- ---------- ----------
---------- ---------- -----HSRSS NSITKD---- NTQGS----- ----------
---------- ---------- -----RFDQH SRITNG---- IITAHRKNN- ----------
---------- ---------- -----GSFNP TGFIGG---- --NPPQL--- ----------
---------- ---------- -----LSNLT SENTHQ---- MCTINSL--- ----------
---------- ---------- -----GASSF LHYADE---- ---------- ----------
---------- ---------- -----RAFGL VNYVDE---- ---------- ----------
---------- ---------- -----FSFLE TDELTS---- QVSSFQSLAG SYKQ------
---------- -----SPYID TDEWILYPSA NQSFGG---- VLRSPGPLST FSLQDPSVVF
---------- ---------- -----ADSNV LHGSSP---- FVNPDELMFS STNKSVAALI
---------- ---------- -----LNPAM AQSLAG---- LMRPQGTLPV LGMQDPSSSF
---------- ---------- -----LGSLS QDGTSP---- IPSLTGPNHS FSSS------
SL-------- ---------- -----LGSFS QDGTSH---- LLNLHGSNPV ISSSAFFPKQ
---------- ---------- -----SLPQY ASSSGSQAQR PQTFSDRVGS TNNTLGASDV
---------- ---------- -----LGSIS RDGSSQ---- LLSVNGSDSM ISS-------
---------- ---------- -----HQQSF SDTNGG---- NNPISPLHTL LSNFSQDESS
---------- ---------- -----LGSFP QDESSHLLCS LPQTSPLISS PS--------
---------- ---------- -----LGSFT QDGSTH---- HLNLPRTNSS VSPS------
---------- ---------- -----LGSFP QDESSN---- LLNMPRSTSL MPSA------
---------- ---------- -----LGSMC PEGSGN---- LLNFSRTTGQ SMLSE-----
---------- ---------- -----PSFMK SDFTDS---- SNKFA----- ----------
QSGLLPEMVG HMGLPQISTS HASASASMLT GAAAGGPSVT TDDMPCSASA SGQNCANIVQ
---------- ---------- -----GGSML GAGPGPSVIT DDAPSCSTSP SAGNGPSSFV
---------- ---------- -----AGSSL LTGAAGAGQS GITDDVPSCS TSPSTNNCPN
---------- ---------- -----GVKAY SGITDG---- GDAPSSSTSP STNNCQISSS
---------- ---------- -----QSHQL QQLLSS---- QNQQPLAHGN NSFPASTFMQ
---------- ---------- -----LQLQY LQKLQQQQLL SPVSPRLQPQ QPQQQQANQQ
---------- ---------- -----TTIRP LSGLSE---- NDAPSCSTSP STNNCHVPTS
---------- ---------- -----SGLTD GDGPSC---- STSPSTNNCH IPS-------
---------- ---------- -----QNSVY KLGSDG---- TLPISESRKQ VSYS------
---------- ---------- -----SLTFT YCGACD---- NVGGSRNLSF ANLD------
---------- ---------- -----CNPVK SLPAQD---- VMPANST--- ----------
---------- ---------- -----SESNR NSSLHGN--- DMHSPQGIGK YSGS------
---------- ---------- -----SNVKL SEGAKG---- KPYPTPANVR YSGF------
---------- ---------- -----ASLQG RCNVKY---- SEYPVLN--- ----------
---------- ---------- -----QGSDM PYQTRG---- DARFGGF--- ----------
---------- ---------- -----LGSGI VASLEN---- ESRQQQSLGN VKG-------
---------- ---------- -----LGSNM AVPVEV---- EKKQPQIYVR CGTF------
---------- ---------- -----PEFSY PNAIED---- SKFLSGLLL- ----------
---------- ---------- -----ISLRY RDITED---- AMTPSRLLM- ----------
---------- ---------- ---------- ---------- ---------- ----------
---------- ---------- -----ISLLY RETTED---- AMNPSRLLM- ----------
---------- ---------- -----ISLRY RDTTEA---- AMNPSRLLM- ----------
---------- ---------- -----TSLRY RDTTED---- AMNPSRLLM- ----------
---------- ---------- -----ISLRY RDATED---- AMNPSKLLM- ----------
---------- ---------- -----ISLTY RDTTED---- VMNPSRLLM- ----------
---------- ---------- -----PAKAA TFGHGG---- NKSFGVS--- ----------
---------- ---------- -----SARSK SLNYNG---- NGSPAALSGY TV--------
---------- ---------- -----TTQGS SLGCAG---- NGSLTTVASG SIYW------
---------- ---------- -----NSAYW PQQSEP---- ---------- ----------
---------- ---------- -----ITKTN SFSFSG---- NSSPAAVSSN SMYW------
---------- ---------- -----PQQCH RDANED---- AKKSDWLNN- ----------
---------- ---------- -----VKLLF QDPATE---- RN-------- ----------
---------- ---------- -----SLKLF QDPSLE---- RISGGY---- ----------
---------- ---------- -----SLNLF QDLTED---- SKTVSTR--- ----------
---------- ---------- -----TQHVF EETNEE---- DKAVSTW--- ----------
---------- ---------- -----GDRQF SPSVCG---- ---------- ----------
---------- ---------- -----SQHQF QDATED---- SKSVSAWPAL SGYS------
---------- ---------- -----SPNIL PDAVDD---- SKSVSA---- ----------
---------- ---------- -----SQRLS QDMSED---- SKSATARSVI S---------
---------- ---------- ------LDRF PRVLQG---- QEICSLKSF- ----------
---------- ---------- -----SADRF PKVLQG---- ---------- ----------
---------- ---------- ------SDRF PRVLQG---- QEICTLKSLT TKP-------
---------- ---------- -----GKSDF NLGSWG---- KPNLGCNLFN MYQ-------
---------- ---------- -----ESFRF HKVLQG---- QETFPRQSYG QS--------
---------- ---------- -----ESFRF HKVLQG---- QETFPRQSYG KS--------
---------- ---------- ------SFRF REVLQG---- QETFANP--- ----------
---------- ---------- -----TDHRQ QHGLSQ---- RNIWCGPFQN FSTR------
---------- ---------- -----ESFRF HKVLQG---- QETFPSP--- ----------

---------- ---------- ---------- ---------- ---------- ----------
---------- ---------- ---------- ---------- ---------- ----------
---------- ---------- ---------- ---------- ---------- ----------
---------- ---------- ---------- ---------- ---------- ----------
---------- ---------- ---------- ---------- ---------- ----------
---------- ---------- ---------- ---------- ---------- ----------
---------- ---------- ---------- ---------- ---------- ----------
---------- ---------- ---------- ---------- ---------- ----------
---------- ---------- ---------- ---------- ---------- ----------
---------- ---------- ---------- ---------- ---------- ----------
---------- ---------- ---------- ---------- ---------- ----------
---------- ---------- ---------- ---------- ---------- ----------
---------- ---------- ---------- ---------- ---------- ----------
---------- ---------- ---------- ---------- ---------- ----------
---------- ---------- -PFILSSQDS SAVVLPDS-- ---------- ----------
PEAI------ ---------- -NPTLPSMGQ EIWDHQLN-- ---------- ----------
RSPGPFSICG SQDPSATFGD PVGQLPLISQ ELWDHQGINL ---------- ----------
MDPI------ ---------- -SQILPSMGP EMWDPSGN-- ---------- ----------
---------- ---------- -PLLQKHIPV EPALPSEA-- ---------- ----------
VA-------- ---------- ---------- ---------- ---------- ----------
SPMQSILGSL SHDGGSHLLN VNGPNPTCPT SAMSSPSLIP KQSSVEV--- ----------
---------- ---------- -SLLKKQNSV EPHLLSEA-- ---------- ----------
QLLHLTRTNS AMTSSGWPSK RPAVDSSFQH SGAGNNNT-- ---------- ----------
---------- ---------- -SWPSKRAAV ERLHPSGDSN NVSPKMQ--- ----------
---------- ---------- -SWPSKRAAI ESLVPSGP-- ---------- ----------
---------- ---------- -AWLPKRVAV EPLLPSGA-- ---------- ----------
---------- ---------- ---------- ---------- ---------- ----------
---------- ---------- ---------- ---------- ---------- ----------
SMMNGRPHRS ASISEDMSQS TATFWNPSAL ETIGSNGNNM MKDFQPKPDV KPSLDVSKGQ
QPIMNNSRVH RSGSMGEDMA QSNPSFLSPN TLGSMIKDSQ PKCEVKPSLN ISKTQNNGFF
VIQPILNGRA HRTTAMEEMA QSSATLLSGS GLETISANAN LVKDFQQKPD IKPSLNISKS
G--------- ---------- -FLNRSQSGP AILIPDAA-- ---------- ----------
PPQIQVSPQQ QGQMSNKNLV AAGRSHSGHT DGEAPSCSTS PSANNTGHDN VSPTNFLSRN
NQSLQHLSLS QQQLSSNSFS TSALMQSQQI PMNQLQGQHK PITAIRAHSG LTDGDAPSCS
NFLNKNQQNS QAVFPVLEPL SNNHLIQDNH HH-------- ---------- ----------
---------- ---------- -SNFLCKNQV AQPVLVGD-- ---------- ----------
---------- ---------- ---------- ---------- ---------- ----------
---------- ---------- ---------- ---------- ---------- ----------
---------- ---------- ---------- ---------- ---------- ----------
---------- ---------- -KEYPVVHGQ RVEQPHQN-- ---------- ----------
---------- ---------- -SGYGGLHDL GAEQCPGN-- ---------- ----------
---------- ---------- --------GL STENAGGN-- ---------- ----------
---------- ---------- -SEYPTLHGH RVELQQGN-- ---------- ----------
---------- ---------- ---------- --DTKREM-- ---------- ----------
---------- ---------- -AGYNSIHGL GSEHRPG--- ---------- ----------
---------- ---------- ---------- ---------- ---------- ----------
---------- ---------- ---------- ---------- ---------- ----------
---------- ---------- ---------- ---------- ---------- ----------
---------- ---------- ---------- ---------- ---------- ----------
---------- ---------- ---------- ---------- ---------- ----------
---------- ---------- ---------- ---------- ---------- ----------
---------- ---------- ---------- ---------- ---------- ----------
---------- ---------- ---------- ---------- ---------- ----------
---------- ---------- ---------- ---IGSAF-- ---------- ----------
---------- ---------- ---------- ---------- ---------- ----------
---------- ---------- ---------- ---------- ---------- ----------
---------- ---------- ---------- ---------- ---------- ----------
---------- ---------- ---------- ---------- ---------- ----------
---------- ---------- ---------- ---------- ---------- ----------
---------- ---------- ---------- ---------- ---------- ----------
---------- ---------- ---------- ---------- ---------- ----------
---------- ---------- ---------- --SILSGY-- ---------- ----------
---------- ---------- ---------- --PIVPAY-- ---------- ----------
---------- ---------- ---------- ---------- ---------- ----------
---------- ---------- ---------- ---------- ---------- ----------
---------- ---------- ---------- ---------- ---------- ----------
---------- ---------- ---------- ---------- ---------- ----------
---------- ---------- ---------- --PQFAGF-- ---------- ----------
---------- ---------- ---------- ---------- ---------- ----------
---------- ---------- ---------- --EYNLGT-- ---------- ----------
---------- ---------- ---------- ---------- ---------- ----------
---------- ---------- ---------- ---------- ---------- ----------
---------- ---------- ---------- ---------- ---------- ----------
---------- ---------- ---------- ---------- ---------- ----------
---------- ---------- ---------- --ILPPSV-- ---------- ----------
---------- ---------- ---------- ---------- ---------- ----------

---------- ---------- -------EKG FCF------- -------LTM GTTP------
---------- ---------- -------NNI SCS------- -------LTM GNPA------
---------- ---------- ---------- SCL------- -------LTM ATPANH----
---------- ---------- -------NSI SCL------- -------LRM G---------
---------- ---------- -------ENV SSL------- -------LTI AQST------
---------- ---------- -------DPG SCF------- -------LTM KTSG------
---------- ---------- -------DDI STL------- -------LTM TNYG------
---------- ---------- -------ENI SCL------- -------LTI GNST------
---------- ---------- -------ESL SCV------- -------LTM G---------
---------- ---------- -------ESI SCL------- -------LTM GNSS------
---------- ---------- -------FTN NFL------- -------SPL PDLGKV----
---------- ---------- -------DDM ATK------- -------LNT VSTELN----
---------- ---------- -------NTP PKM------- -------FTA DFLGNK----
---------- ---------- ---------- ---------- ---------- -NPP------
--------TN SPLFHDVWDT QLNGLKFDQF SPL------- -------MQQ DLYASQNICM
N-------AK CLSQADQLPP FP-----QQD PCS------- -------LNC ISSSSG----
---------- ---------- -------RFP SQGDQL---- -----TPLPE QDPSSLCGIS
---------- ---------- -FRYLSQVDQ LTP------- -------LPE QDPANLCCIS
---------- ---------- -------THC TIPQVDHLGV PRSNVSELTS LLPPF-----
---------- ---------- -------VEP PLPSGTTQCV LPQVEELATP PSNASELSTL
---------- ---------- -------EPL VVPSVPLVNS SVSELASLLP PFPGRE----
---------- ---------- -------AHC ILPQVE---- -----QLATT HTNVSEFANY
---------- ----QSVLEQ LGQSHTSNVP PNA------- -------VSL PPFPGG----
---------- ---------- -------QVG PPA------- -------HNN SITQSSISLP
---------- ---------- -------SQR VLPQMDQ--- -------LGP PQNNLSPSSV
---------- ---------- -------SQC ILPQVEQLG- -------QPQ TNISQNSISL
---------- ---------- -------QPP QQP------- -------WAT KFTHSQFNAF
---------- ---------- -------TTA SPA------- -------SGD GNLLNFSITG
NQGFFSAQTY LNGATTQTDY LDASSSTTSV CLSQSD---- -----AHIQQ NNSSVSYNQQ
NPQAYLNGGT TQTDYLDTSS STTSVCLSQN DVH------- -------LQQ NNNTPPSYQQ
HNQGFFAPQT YVNVAAVQTD YLDTSSSATS VCLSQN---- -----DHLQQ NNNPLSFNQP
---------- IDMSGNLVQD LYSKSDMRLK QEL------- -------VGQ QKSKAS----
QQQGQAASVS ASDSVFERAS NPVQELYTKT ESR------- -------ISQ GMMNMKSAGE
TSPSTNNCQV PSNFLNRNQQ GPAILLGDSV VEPASNLVQE LQSKSDIRIK NEVPSSKVPD
---------- ---------- -------QVK PEA------- -------RMK TEMPISKAPD
---------- ---SSLIEPM NHLIQEHQMK PDA------- -------RIK HELPSSKGHD
---------- ---------- -------MHE MFQ------- -------VLN PYNGKY----
---------- ---------- -------SSN CEF------- -------QDW RALE------
---------- ---------- -------SWE ART------- -------TFE TKDD------
W-------VM RPPMSPHF-- -------NFP HAS------- -------ESI SKSPYA----
W-------LL PLLPHSYS-- -------ETT PHL------- -------MGL KPQPLY----
W-------PI RPRALNYYEE VVNAQAQAQA REQ------- -------VT- KQPF------
---------- ---------- -------WLM PPP------- -------AQS HFENFAHSRE
---------- ---------- -------NSG NCF------- -------LPM HSPSLA----
---------- ---------- -------NWL RPL------- -------LSP KFAEDLNPPK
---------- ---------- -------NHS LLA------- -------IPN ENYNSDQ---
---------- ---------- -------SYP VQP------- -------MAK LNYNN-----
---------- ---------- ---------- ---------- ---------- ----------
---------- ---------- -------SYP VQP------- -------MPK RNYNNQ----
---------- ---------- -------SYP VQP------- -------MPK LNYNNQ----
---------- ---------- -------SYP VQP------- -------MPK LNYNNQ----
---------- ---------- -------SYP VQP------- -------MPK LNYNNQ----
---------- ---------- -------SYP VQP------- -------MPK LNYNNQ----
W-------PT NA-------- -------DSA AES------- -------FAS AFNN------
---------- ---------- -------NWP SHM------- -------ETI TDPCTP----
---------- ---------- -------PKH AET------- -------ISE SFTPL-----
---------- ---------- ---------- ---------- -------VPE LFTP------
---------- ---------- -------SNR MET------- -------ATE SFAP------
---------- ---------- -------SYS VSN------- -------VAK DSTLND----
---------- ---------- -------SNK SVF------- ---------- ----------
---------- ---------- -------SSN NSF------- -------KPE TPPPPT----
---------- ---------- -------NTS LSS------- -------RPN NGLISD----
---------- ---------- -------STA YPS------- -------KPK TELTLD----
---------- ---------- -------WPL LSS------- -------STM HSPKPR----
---------- ---------- -------TLH SSK------- -------LTS DTII------
---------- ---------- -------LPV PCR------- -------HPI AHPSSLNNEL
---------- ---------- -------GYP ATQ------- -------PSK LHNGQL----
S-------PA AAPNPFAYQ- -------ANK SSY------- -------YPL ALHGIR----
---------- ---------- -------QEI CPL------- -------KAL TDNP------
W-------GK SSL------- -------SCS SFG------- -------VH- QAPKYH----
---------- ---------- -------KPK PNF------- -------YPL ASEGIRNMYF
---------- ---------- -------IYD NEV------- -------RAN RRFGSF----
---------- ---------- -------IYD NEV------- -------RAD RRFGSF----
---------- ---------- -------PYT RPW------- -------FTS GAQGNG----
---------- ---------- -------SSS PSS------- -------VLL TNSNSP----
---------- ---------- -------PCG RAL------- -------SAN QAHE------

-------CND TKSK---KSH IV---L---- ---------F -GK--LILPE EQL-SEKGS-
----MVQDKK KSVGSVKTHQ FV---L---- ---------F -GQ--PILTE QQV-MNRKRF
----FKENGE KKSGSGGSPH IL---L---- ---------F -GQ--LILTQ HQN-SE----
----TSENSS KENFEKKSPH IL---L---- ---------F -GQ--LILVD QQN-SESSSG
-----ETSKK SDDR---KTG FT---L---- ---------F -GR--SILTE QQM-SQSCSG
-------KAR KKPEDSKTPQ LV---L---- ---------F -GQ--PILTE QQISLSC---
------KVFK KLEEVKKPPQ LV---L---- ---------F -GK--PILTE QQISLSNSAT
-------QNS KKNNEIKAPY FF---L---- ---------F -GQ--PILIE QQV-SQSCSG
----NCSQSS EKSGDEKKHK FL---L---- ---------F -GQ--PILTE QQISRGRSGG
-------QNL EKSANEKTPQ FL---L---- ---------F -GQ--PILTE QQMSRTCSSD
---------- -------STE MM---N---- ---------F -GS--PPSDN ----------
----IGSSLS DNLSPDSQGS VH---F---- ---------F -GT------K PVG-------
----MFPNYK SLPT------ ---------- ---------- -GL--NIESS PS--------
---------- -------MYT CN---I---- ---------F -GN--NVVPK P---------
SNSTTSNILD PPLSNTVLDD FC---A---- ---------I KDT--DFQNH PSG-CLVGNN
----LRDLSD DSNNQSGIYS CL---N---- ---------F -DV--SNGGS TVV-DPSVSS
NSVCLKDLSA ESNNQSGIYS CLNLDA---- ---------S NGG--SSAID PSI-SSAILD
NSVSVRDLSD ESNNQSGIYS C--------- ---------F NGG--SSVVD PSV-SSAILD
----PGREYS VFHGANDPQS SV---L---- ---------F -GV--NIDSS SLM-MQNGIA
LPPFPGREYS VYQGVADPQN NL---L---- ---------F -GV--NIDSS SLM-LQNGMS
----YSAPTA YQGSAADPQS SL---L---- ---------F -GV--NIDSS SYM-LQNGMQ
LPPFPGREYS AYPGATDPQS SL---L---- ---------F -GV--NIDST SLM-MQNGMQ
----RECSIE QEGSASDPHS HL---L---- ---------F -GV--NIDSS SLL-MPNGMS
PFPGARDCSV DQEGSTDPQS HL---L---- ---------F -GV--NLEPS SLLMQNGLSG
SLPPFPGREC LDQEVTDVQS HL---L---- ---------F -GV--NLEPS SLL-MQNGIS
PPFPGRECSI DQEGSTDPQS HL---L---- ---------F -GV--NIEPS SLL-MQNGMS
ANSTSLPPFT GKDAAVEPEN CN---L---- --DAQNHTLF -GV--NIDSS GLL-LPTTVP
QSVLPEQLTT EGWSPKASNT FS-------- -EPLSLPQAY PGK--SLALE PGN-PQNPSL
SMLFRDTSQD REVQADIRSS VP---FSSNA DVQA------ -GI--PVNSD SMF-GKGMVG
QGMMFRDTNH DGEVQGDMRG SVSVPF---- --NSNIDGHL -GI--PMSSD PLL-GKGMGG
SMMFRDTSQD REAQADPRNN VQ---F---- --GTNIDSQL -GI--PMLPD PIL-SKGMVG
----LTDHQL EASAS--GTS YG---L---- ---------D GGE--NNRQQ NFL-APTFGL
HFRFKSAVTD QIDVSTAGTT YCPDVVGPVQ QQQTFPLPSF -GFDGDCQSH HPRNNLAFPG
QLRYKGTVTD QLEASSSATS YC---LDAGT LQQNFTLPTF -CLDGDVQSN PQS-NPPFAV
SLKYKTALTD QLEVSSSATS YC---LDAST IQQNYSLPTF -GLDGDVQSN PQT-SSPFAT
QLKYKASVTD PLEVSSSATS YC---LDATA AQQNFSLPTF -CLDSDVQSQ PRN-TSPFAA
----VNHGTT GKPSCNKLRT FR---L---- ---------F -GI--DLFEY NPV-ELPSLQ
----PKGNEA SFAQQNRIDK FK---L---- ---------F -GV--NLINS PAE-LPSPQV
----NEKTLA QTNR---FGK CK---V---- ---------F -GV--SLADD TSE-LPSLQV
----QQHEAI KAK----GGN CK---L---- ---------F -GI--PLVSN PVM-AKSAVS
----VQEEVV KSKG---DGN CK---L---- ---------F -GI--SLISK PAA-NPMHRP
----TIQEET AKSR---EGN CR---L---- ---------F -GI--PLTNN MNG-TDSTMS
LMPKPILVQK QEAVKPKDGN CK---L---- ---------F -GI--PLIGN PVISEPAMSY
----QQELIK ANG----NGS CK---L---- ---------F -GI--SLMSG TVA-TESDNG
TRQSNSPFMQ QLHTSNGGGG CK---L---- ---------F -GI--SLDSS PVG-GEAVRA
----MIQPRK EDITTEATTS CL---L---- ---------F -GV--DLTKV SKS-------
----VVTPIE ENITTNAVAS FR---L---- ---------F -GV--SLATP SVI-------
---------- ---------- ---------- ---------- ---------- ----------
----MVTQIE ENITTKAGTN FR---L---- ---------F -GV--SLATP PVI-------
----MVTQIE ENITTKAGTN FR---L---- ---------F -GV--TLDTP PMI-------
----MVTQIE ENITTKAVTN FR---L---- ---------F -GV--SLAIP LVI-KDPI--
----MVTEME ENITTKTGTN FR---L---- ---------F -GV--TLDTP PVI-KDPI--
----MVTQIE ENITTKTGTN FR---L---- ---------F -GV--SLVTP SVI-KDPI--
-----ESTEK KQTN---GNV CR---L---- ---------F -GF--ELVEN VNV-DECFSA
----VNGKES SEKRESGGSG CR---L---- ---------F -GV--QLLDS AKK-ESLSVT
----NSNRES GEKRQSTGSG CR---L---- ---------F -GI--QLRDA TNL-EENSPA
----VPNKEY GKKKPENGNG YR---L---- ---------F -GI--QLVDN SNV-EETLPV
----AVNKES GEKRRDTGSG CR---L---- ---------F -GF--QLLDN STL-EETLPV
----QMVSPV EQKKPETTAN YR---L---- ---------F -GI--DLMSS SLA-VPEEKT
----SSGLQC KITEAPVTSS CR---L---- ---------F -GF--DLTSK PASATIPHDK
---------- -------NCS YR---L---- ---------F -GF--DLTSN SPA-------
----QVEKGK RIEA---SIG CR---L---- ---------F -GI--DLTNN SKA-TALLEM
----PVEKVK KPET---ASS CR---L---- ---------F -GI--DLMSH SVS-PRPQEK
----NEPKVE LAEKPERPTS CR---L---- ---------F -GI--DLINH SSN-SQQVDR
----DPNGNG KKAVAEMATS CR---L---- ---------F -GF--ELMNH SSS-PPVG--
----MPNPAE DGKKVEPTSS CR---L---- ---------F -GI--DLINH TLSSPPSDKG
----PSPVEE GKKVVERTTS CR---L---- ---------F -GI--ELISH STS-LPLVEK
----STHVPY QNPY---NAG NQ---S---- ---------S -GP--PSRAI NFG-EETRKF
----EFCIGS WGNSSPGLQN VY---F---- ---------P WGG--SLKGS SSN-PLNSSL
----FDQVKS SESL---QKV YF---P---- ---------Y -ND--ILKSS QDR-TRCSDS
PYNDIYKGGQ DPVMLSYASN FP-------- ---------- -RE--NVPFN PSSIRSGVIG
----DTVQAV SSWNEWPGST FM---M---- ---------- -GP--NSHVG PQA-LPAQAS
----DTVQAV SSWNVWSGSS FM---I---- ---------- -GP--NSHVG PQA-IPAQAS
----AFGVRD GFQMVPSRNG CS---ALS-- -QGSDNR--F -GL--PVSSV QVS-SPSSVL
----NGRLED HHGG---SGR CR---L---- ---------F -GF--PLTDE TTA-VA----
---------- -------NGS FG---I---- ---------F DGV--QVPTS RNG-WPALVQ

---------- ---------- ---------- -TDTANIEKT QISS-GGSNQ NGVAGREFSS
L--------- ---------- ---------- -EEEAEAEEE KGLV-ARGLT WNYSL-----
---------- ---------- ---------- -TSSSGPPET SSSG-PPETS SEEDNFQTR-
DTTGR----- ---------- ---------- -CSSEGNQER MSNS-SEGSR NNVLYYNGTV
DTVSPVIT-- ---------- ---------G NSSSEGNQDK MANF-SDGSG SALHQHGLPE
---------- ---------- ---------- -SGNTVSSEG TVDK-IGNAS DGTSHRSLQL
TTTTTASP-- ---------- ---------V RTSSEEKIDK TGSF-PDGPD SARQQSGQRE
DTAGI----- ---------- ---------- -SSSDGNPEK TPNF-SDGSG SAFHQNGPQE
DV-------- ---------- ---------- -VSDVVSGKG STDG-NTGKP KFLSDGVGST
AVSQVLTG-- ---------- ---------- KSSSDGSSDK AKKI-SDGLG STLEQKGKPE
---------- ---------- ---------- ----LSPNSN TTNL-SSGND ----------
---------- ---------- ---------- ---------- ---------- ----------
---------- ---------- ---------- ----ENLSTD SPNS-GRSSI ADLAA-----
---------- ---------- ---------- ----KPICTD LNIG-SSASE TLSTD-----
NT-------- ---------- ---------- -SFAQDVQSQ ITSA-SFADS QAFSRQDFPD
TILDEFCTFK DADFPD---- --PSDCLVGN FSTSQDVQSQ ITSV-SLADS QAFSRPDFLD
DFCTIKDG-- --------PF PNLSDCLVGN FSSSQDVQSQ ITSA-SLADS QAFSRQDFPD
EFCGMKDA-- --------RF QNPSDCMIGT FSSSQDVQSQ ITSA-SLVDT KPISRHDFPD
QLRNVGNE-- ---------- ---------- -RDTLSVPFA ASNF-NNAVG TEFPINSDIT
NLRSIGSE-- ---------- ---------- -NDSVSMPFS TPNF-ANAPG TDFPLNSDMT
HLRSIGSE-- ---------- ---------- -NDSLPVPFA SSDFAATATG TDFPLNSEMT
HLRNIGSE-- ---------- ---------- -HDSLSVPFG TSNF-ASVAG TEFPHNSDMA
NLRSIGIE-- ---------- ---------- GGDSTTLPFT SSNF-NNDFS GNLAMTTPSS
LRGVVGSD-- ---------- ---------- -GESTNLPFT SNYM-SNNMG SEFGLNPSIT
SLRAVGSE-- ---------- ---------- -SDSTSMPFP SNYI--SNSG ADFAPNPSVA
GLRGVGSE-- ---------- ---------- -SDSTAIPFS SSNF-MSSTG TDFSLNPAMT
SFGSSSVD-- ---------- ---------- -ADVSSMPLG ASGF-QGSLF GCVQDPSELL
FGVDPDSG-- ---------- ---------L FLPSTVPRFA SSSGDAEASP MSLTDSGFQN
LGKGFAND-- ---------- ---VPSAGIL ADYDNKEPQQ LSSS-MVSQS FGVSDVAFNL
LGKDFTND-- ---------- --LPSAGILP EYDNSKDPQQ LSSS-MVSQS FGVHDVAFNS
SGKEFSNN-- ---------- -LSSGGLLAN YENPKDAQQD LSSS-IVSQS FGVPDMAFNS
DGDSRNSLLG GANVDNGFVP DTLLSRGYDS QKDLQNMLSN YGGV-TNDIG TEMSTSAVRT
NLEAVTSD-- ----PLYSQK DFQNLVPNYG NTPRDIETEL SSAA-ISSQS FGIPSIPFKP
NIDGLTPDTL LSRGFDSGKD LQNLLSNYGG -TPRDIETEL STAA-ISSQS FGVPNMSFKP
NNIDNLAPDT LLSRGFDSQK DLQNLLANYG GNPRDIDTEL STAA-ISPQS FGVPNMPFKA
NIDNLAADTL LSRGFDSQKD LQNLLSTYGG GTPRDIETEL STAA-ISSQS FGVPSMPFKA
LA-------- ---------- ---------- -NSNGTPSPS SSLV-HPGSL SSVSDL----
AS-------- ---------- ---------- -SSELQSPCS IPPT-SQSSI SESIQASEP-
---------- ---------- ---------- -SNSSELSSP SSVP-P---- ----------
VR-------- ---------- ---------- -SATNVFTDH VDSP-SCQAH GFRLDQPMEP
QG-------- ---------- ---------- -EIQLTMENP ARHP-EQSKS SKYMEIGGFE
QRNNLNDA-- ---------- ---------- ---AGLTQIA SPKV-QDLSD QSKGSKSTND
RSMTN----- ---------- ---------- -EPAGHLHLA PSAF-DSDQK SEQSKGAKST
HVHGSQKP-- ---------- ---------- VLQSNLVDYS EPNV-LGSPI KCLKIAPSPI
R--------- ---------- ---------- -APLQRVNLD SNGSQNPESD QHKEVSKFTE
---------- ---------- ---------- -------KDS ICPI-ESCKK SEISKLKN--
---------- ---------- ---------- KDPVEQIGLE ISRL-TQEKK FGQSQ-----
---------- ---------- ---------- ---------- ---------- ----------
---------- ---------- ---------- KDPIEQIGSD ISKL-TEGKK FGQSQ-----
---------- ---------- ---------- KDPIKQIGSD ISKL-TERKK FGQSQ-----
---------- ---------- ---------- ----EEIGSD ISKL-TEGKK FGQSQ-----
---------- ---------- ---------- ----EEIGSE ISKL-TEGKK FGLSQ-----
---------- ---------- ---------- ----EEIGSE ISKL-TEGKK FGQSQ-----
ASVSGAVA-- ---------- ---------- -VDQPVPSNE FDSG-QQSEP LNINQSDIPS
LAAGQRD--- ---------- ---------- -DDKTALSVD DDSK-EHQEP SCVNHFDNPS
VVTHGTAG-- ---------- ---------- -DDRPIPPGD ADSD-QYSEP SNLNRSNIPS
TTISSGAG-- ---------- ---------- -EDQPVVCLD ADSD-HQSQR SNINQSKTPT
LTVG------ ---------- ---------- -EDQPVPSLD VESD-QHSEP SNINRSDIPS
APMRP----- ---------- ---------- ----INISKP TMDS-HSDPK SEISKVSEEK
QLI------- ---------- ---------- -SVDSNISDS TTKC-QDPNS SNSPKEQKQ-
---------- ---------- ---------- PIPQDKQPMD TCGA-AKCQE PITPTS----
SCPSITSS-- ---------- ---------- -SVKGPISAV VSEA-DRIQN LDVSKS----
VPVEPLNV-- ---------- ---------- ----SAVSNE MSVA-DSSLK PELSKAPKDT
LTVQPLDG-- ---------- --------SA GINETHTPGN APAA-DSQQK SVVLKTSKEI
---------- ---------- ---------- -KAHGHSISV SSGT-DSDQK SDLSKASKEQ
PFQSMCVS-- ---------- ---------T ATTEGHVQMA LSTA-DSDQK CDIQKASEEV
PPVQLSVS-- ---------- ---------S GTTEGHVHSI SSAA-ESDPK SDFPKGSKE-
DAQNEGGL-- ---------- ---------P NNVTADLPFK IDMM-GKQKG SELNMNAS--
LANIPREI-- ---------- ---------S SARSPYIPIR DEIR-RGNVE TEAAHAESII
TNFLREVA-- ------SVRS LRVQNEAIER TKVDVRNLES ICTS-PNFGD SQRAQANGSI
TEVRKLNI-- ---------- ---------- -PNEPKPPEN ISAP-PNLET NLKHQKDDTF
SL-------- ---------- ---------- -SSVLTFPNA MTNF-KMLPC LHEASKGLRV
SL-------- ---------- ---------- -SSVLTFPNA MTNF-KMLPC LHEVSKGLRV
MFH------- ---------- ---------- -QPSRKSSNR SSLC-NTLPW DEKLSSPMKV
---------- ---------- ---------- ---------- ---------- ----------
GYNAHTHL-- ---------- ---------- STPSVQVSSP SSVL-MFQQA STAAPNIYSM

SDEGSPCSKK --VHDASG-- ---------- ---------- LETGHCKVFM ESDDV-GRTL
---------- ---------- ---------- --------QG LETGHCKVFM ESEDV-GRTL
----RKDNNN --RKTELG-- ---------- --------LG VETGHCKVFM ESEDV-GRTL
ESSSDDGFTG IRRDRASD-- ---------- --------LD LGTGHCKVFM ESENV-GRTL
H---SSCEGY --QTYKVN-- ---------- ---HRETEPN LETGHCKVFM ESEDV-GRTL
YRENHRKTPE ---------- ---------- --------PA VEIGHCKVFM ESEDV-GRTL
QQSSCEQLRV --HEDKHQ-- ---------- ----QEMEAC SEIGHCKVFI ASEDV-GRTL
SSSDEGLLTW YKDHQKTN-- ---------- --------LG LETGHCKVFM ESEDV-GRTL
LKQAGAGFLW RHGFETSE-- ---------- --------LG LETGHCKVFM ESEDV-GRTL
NLS-NVGFSW HQGFQTTE-- ---------- --------IG LDTGHCKVFM ESEDV-GRSL
---------- ---------- ---------- --------LV GNRGPLSKKV NSIQLFGKII
---------- ---------- ---------- --------NQ DGNSSTKVGI HSFQLFGKVI
---------- ---------- ---------- --------QK VPANCIQLFG QFIYI-EKPV
---------- ---------- ---------- --------SP SSWHSFGLEI SG----NQQC
NSGGTGTSSS NVDFDDCS-- ----LRQNSK GSSWQKIATP RVRTYTKVQK TGSV--GRSI
NSGGTSSSNV --DFDESS-- -------LLQ NSSWQQVAPP PMRTYTKVQK MGSV--GRSI
NSGGTSSSNV --DFDESS-- -------ILK NSTWQQQVAP PMRTYTKVQK AGSV--GRSI
NSGVTSSSNV --DFDDSN-- -----ILKNS CSWQQVAPPP PMRTYTKVQK AGSV--GRSI
TSSCVDETGF LQSSENVD-- ---------- ------QANP PPRTFVKVHK SGSF--GRSL
TSSCIDESGF LQSSENLE-- ---------- ------QVNP PTRTFVKVHK LGSF--GRSL
TSSCVDEPGF LPSTGHVD-- ---------- ------QVNP STGNFVKVQK LGSL--GRSL
TSSCVDESGF LQSSENVD-- ---------- ------QVNP PTRTFVKVHK SGTF--GRSL
CIDESGFLQS SENLGSEN-- ---------- ---------P QSNTFVKVYK SGSF--GRSL
PASCNDGSGF LQSPENTG-- ---------- ------QGNT PSKTFVKVYK SGSF--GRSL
PPGGIDDSGF LQSPENLN-- ---------- ------QVNV PTRTFVKVYK SGSF--GRSL
PSSCIDESGF LQSPENVG-- ---------- ------QVNP PTRTFVKVYK SGSF--GRSL
QNAGQVDPPT ---------- ---------- ---------- PSRTFVKVYK SGSV--GRSL
SLYSCMQDTT HELLHGAG-- ---------- ----QINSSN QTKNFVKVYK SGSV--GRSL
MESALNESTL --VSRGPW-- ---------- --GPAAPQFQ RMRTFTKVYK RGAV--GRSV
IDPTINDSTF --LSRGTW-- ---------- ---APPPQYQ RMRTYTKVYK RGAV--GRSI
IDSAINDSSF --LNRGPW-- ---------- ---APAPQFQ RMRTYTKVYK RGAV--GRSI
QSFGVPNVPA --ISNDLAVN DAGVLGGGLW ---PAQ--TQ RMRTYTKVQK RGSV--GRSI
GCSNEVGGIN DSGIMNGG-- ---------- --GLWPNQTQ RMRTYTKVQK RGSV--GRSI
GCSNDVAITE TGVLSNGL-- ---------- ----WTNQAQ RMRTYTKVQK RGSV--GRSI
GCSNDVGIND TGVLNGGI-- ---------- ------WANQ RVRTYTKVRK RGSV--GRSI
GCSNDVAIND TGVLNGGI-- ---------- ----WSSQTQ RMRTYTKVQK RGSV--GRSI
---------- ---------- ---------- --------PP KSKSCIKVFK RGTSP-GRSV
----SKSVSG --DLSDKQ-- ---------- ---CKNCCSV MVRSCTKVLK YGTAL-GRSI
---------- ---------- ---------- --------LS KSSDFVQVII NETSR-GRPA
LNAANGGDDL --VANELEKE KLFQNSQPHN RDVHHRVQAS STRSCTKVQK QGIAL-GRSV
HEKPFQALEQ --QLSRDD-- ---------- ---QSKLHSG STRSCIKVHK QGIAV-GRSV
HREQGRPFQT --NNPHPK-- ---------- ---DAQTKTN SSRSCTKVHK QGIAL-GRSV
DNPLAVSEQE KPCQTSLP-- --------LS RDVQGKVQSV STRSCTKVHK QGIAL-GRSV
AYGEQGRAFP --SSEQPVRD V--------- ---EGKHQAV STRSCIKVHK QDIPV-GRSV
GASTCDDPGK AFESPEQT-- ---------F RDTQGKQQAS FTRSCVKVHK QGIAV-GRSV
---------- ---------- ---------- --------QK ATTSCLKIKS LTKP------
----ILRSPT --EIQSKQ-- ---------- --------FS STRTCTKVQM QGVTI-GRAV
---------- ---------- ---------- ---------- ---------- ----------
----TLRSPT --KIQSKQ-- ---------- --------FS STRTCTKVQM QGVTI-GRAV
----TLRSPI --EIQSKQ-- ---------- --------FS SSRTCTKVQM QGVTI-GRAV
----TLRSPI --EIQSKQ-- ---------- --------FG STRTCTKVQM QGVTI-GRAV
----TLRSPT --EIQNKQ-- ---------- --------FS SSRTCTKVQM QGVTI-GRAV
----TLRSPT --EIQSKQ-- ---------- --------FS STRTCTKVQM QGVTI-ERAV
GSGDPEKSSL --RSPQES-- ---------- -------QSR QIRSCTKVHM QGSAV-GRAI
ACYDPEKSCP -NSSQDLQ-- ---------- --------SR QIRTCIKVHM QGIAV-GRAV
MSCDPDKSCL KSSQESHS-- ---------- ---------R TIRSCTKVHM QGIAV-GRAV
VGSDPEKSCL --GSSLLQ-- ---------- --------SR QIRSCTKVHM QGMAV-GRAV
VSCEPDKLSL --RSPQES-- ---------- -------QSR QIRSCTKVHM QGIAV-GRAV
KQEPAEGSPK --EVQSKQ-- ---------- --------SS STRSRTKVQM QGVPV-GRAV
---------- ---------- ---------- --------QT STRSRIKVQM QGTAV-GRAV
---------- --MSEQKK-- ---------- --------QQ TSRSRTKVQM QGIAV-GRAV
----SNEQKQ --VVPEAS-- QKETQ----- ---GRQSCTP SSRTRTKVQM QGVAV-GRAV
----NQGQQV --WAKESQ-- ---------- --------SK QNVISSRSRT KGIAV-GRAV
IPKQSVVSPK EIRSKQSC-- ---------- --------ST TARSRIKVQM QGVAV-GRAV
KQGQSHVSPK --EIQSKQ-- ---------- ------NCYS NTRSRTKVQM QGIAV-GRAV
KQRQMQNLGK --EGQTKQ-- ---------- --------IC STRSRTKVQM QGMAV-GRAV
----NKKVQL PILGKDPQ-- ---------- ----AKQTSA SMRSRTKVQM QGIAV-GRAV
----SGCKLF --GFSLPVET P--------- ---ASKPQSS SKRICTKVHK QGSQV-GRAI
TPPTSREKEG --TRKNES-- ---------- --------FN GGFSGCKLFG FPLALEAPSP
DSLLSGCKLF --GYPLTAEA P--------- ---TSTLQNS GKRSCTKVHK QGNLV-GRAI
SGTAAGCKLF GFSLTGET-- ---------- ---PPNSQNS GKRSCTKVHK QGNLV-GRAI
GNEGLKGDSL ---------- ---------- ---LWDRKLG IPDDCNH--- ------SRPL
GNEGLKGDSL ---------- ---------- ---LWDRKLG IPDDCNH--- ------SRPL
SFGGTSPLGL --LNEENRLS FPHSSILLPS EGVVSEDMAP PLKSSCRLFG ISLTE-GRDV
---------- ---------- ---------- --------SA TAVPCVE--- ------GNSM
HSANNQEKEQ --EISNRS-- ---------S FDIPEVYGEK LTPSRCELSV RGGGQ-GGMN

DLSVLGSYEE L--SRKLSDM FGIKKSEMLS -----SVLY- ---RDASGAI KYAGNEPFSE
DLSVIGSYQE L--YRKLAEM FHIEERSDLL ----THVVY- ---RDANGVI KRIGDEPFSD
DLSVLGSYEE L--YRNLAEM FGIEGSEMLR -----NILY- ---RDAAGAI KHAGEEPFSD
DLSVLGSYDE L--YRNLRDM FGINGSERLS -----KVLY- ---SDAAGAI KNAGDEPFSD
DLSLLTSYDE L--CGKLAKM FTIEDSEMRN -----HVLY- ---RDATGAV KHIGDEPFSD
DLSLLGSYDE L--YKKLAEM FGVENSQTLN -----HVKY- ---RDSTGAV KHVGEEPFGE
DLSLLASYDE L--CRKLTDM FGVENSQSLA ----RHVLY- ---RDDKGAE KRIGDEPYSD
DLSILGSYEE L--YRKLANM FGIERAEMLS -----NVLY- ---RDEAGIV KHIGDAPFGE
DLSILGSYEE L--YRKLGNM FGIERSEMPS -----HVLY- ---RDAAGTV KRTGDEPFSD
DLSVLGSYEE L--YTRLANM FGIERSETFS -----HVLY- ---RDATGAV KHTGDEPFSD
TVEEHSESGP A-----ESGL CEEDGSKES- ---------- ---SDNETQL SLSHAPP---
HI-------- ---KQPVEGN CSADG----- ---------- ---CTEDGSK KIQ-------
E----SGSDD D--------- -GLKESIG-- ---------- ---TANAGQS LA------NP
NTSKIGGVSS I-------QL FGKTIHAMKP ---------- ---AESNLDG VVSPSDDGSK
DVTSFKDYEE L--KSAIECM FGLEGLLTHP QSSGWKLVY- ---VDYESDV LLVGDDPWEE
DVASFKNYEE L--CSAIECM FGLEGLLNDQ KGSGWKLVY- ---VDYENDV LLVGDDPWKE
DVTNFRNYEE L--LSAIEYM FGLEGLLNDP RGSGWKLVY- ---VDYENDV LLVGDDPWEE
DVTNFKNYEE L--LSAIECM FGLEGLLNDP RGSGWKLVY- ---VDYENDV LLVGDDPWEE
DISKFSSYDE L--RSELARM FGLEGLLEEP QRSGWQLVF- ---VDRENDV LLLGDDPWQE
DITKFSSYDE L--RGELGRM FGLEGRLEDP LRSGWQLVF- ---VDRENDV LLLGDDPWQE
DISKFSSYKE L--GSELARM FGLEGQLEDP QRSGWQLVF- ---VDRENDI LLLGDGPWQE
DISKFSSYDE L--RSELARM FGLEGQLEDP QRSGWQLVF- ---VDRENDI LLLGDDPWQE
DISKFSSYHE L--RSELARM FGLEGQLEDP VRSGWQLVF- ---VDRENDV LLLGDDPWPE
DITKFSSYNE L--RSELAQM FGLEGLLEDP LRSGWQLVF- ---VDRENDV LLLGDGPWPE
DITKFSSYNE L--RSELARM FSLEGQLEDP VRSGWQLVF- ---VDRENDS LLLGDGPWPE
DITKFSSYHE L--RGELARM FGLEGQLEDP RRSGWQLVF- ---VDRENDV LLLGDDPWPE
DITRFSSYHE L--REELGQM FGIEGKLENP LRSGWQLVF- ---VDRENDV LLLGDDPWEA
DISRFSSYHE L--REELGKM FAIEGLLEDP LRSGWQLVF- ---VDKENDI LLLGDDPWES
DITRYSGYDE L--KQDLARR FGIEGQLEDG QKVGWKLVY- ---VDHENDV LLVGDDPWED
DITRYSGYDE L--KQDLARR FGIEGQLEEG QRIGWKLVY- ---VDHENDV LLVGDDPWEE
DITRYSGYDE L--KQDLARR FGIEGQLEDR QRIGWKLVY- ---VDHENDV LLVGDDPWEE
DVNRYRGYDE L--RHDLARM FGIEGQLEDP QTSDWKLVY- ---VDHENDI LLVGDDPWEE
DVTRYSGYDE L--RHDLARM FGIEGQLEDP LTSDWKLVY- ---TDHENDI LLVGDDPWEE
DVTRYKGYDE L--RHDLARM FGIEGQLEDP QRTDWKLVY- ---VDHENDI LLVGDDPWEE
DVTRYGGYED L--RRDLARM FGIEGQLEDP QRTEWKLVY- ---MDRENDM LLVGDDPWEE
DITRYRGYDE L--RRDLARM FGIEGQLEDP HRTDWKLVY- ---MDHENDI LLVGDDPWEE
DLTRMNGYNE L--VRELDGL FGFKGSLIDG -NSGWHVTY- ---TDNEGDV MLIGDDPWHE
DLARFDGYDE L--IIELDQM FDFGGSLMDG -SCRWHVTY- ---TDDEGDM MLLGDYPWQE
DLSPFKGYDK F--IHGLDQL FYFGGNLIGR -SSGWHVKC- ---TDDNGDS VPIRDYN-RE
DLAKFSNYDE L--RAELDQL FEFGGELMNP -RSNWLIVY- ---NDDEGDM MLVGDDPWQE
DLTKFNGYTE L--ISELDQI FEFNGELISL -NKDWLIVF- ---TDDEGDM MLVGDDPWPE
DLSKFQNYEE L--VAELDRL FEFNGELMAP -KKDWLIVY- ---TDEENDM MLVGDDPWQE
DLTKFNNYDE L--IAELDQL FEFGGELMAP -KKNWLIVY- ---TDDEGDM MLVGDDPWQE
DLSRFHGYSE L--ITELDEI FDFNGDLVAP -SKEWLVVF- ---TDDEGDM MLVGDDPWEE
DLSKFSGYSE L--IAELDRI FEFNGELVVP -NKNWLVVF- ---TDDEGDM MLVGDDPWQE
---------N L--------- ---------- ---------- ---------- ----------
DLSVLNGYDQ L--ILELEKL FDLKGQLQA- -RNQWEIAF- ---TNNEEDK MLVGEDPWPE
---------- ---------- ---------- ---------- ---------- ----------
DLSVLNGYDQ L--ILELEKL FDLKGQLQT- -RNQWKIIF- ---TGSDEDE MLVGDDPWPE
DLSVLNGYDQ L--ILELEKL FDIKGQLQT- -RNQWKIAF- ---TDSDGYE MLVGDDPWPE
DLSVLNGYDQ L--ILELEKL FDLKGQLQT- -RNQWKIAF- ---TDSDGYE MLVGDDPWPE
DLSVLNGYDQ L--ILELEKL FDIKGQLQT- -RNQWEIAF- ---TDSDEDK MLVGDDPWPE
DLSVLNGYDQ L--ILELEEL FDLKGQLQT- -RNQWEIAF- ---TDSDDDK MLVGDDPWPE
DLTRSECYED L--FKKLEEM FDIKGELLES -TKKWQVVY- ---TDDEDDM MMVGDDPWNE
NLAQFNRYED L--LMRFEEM FEIGGELCGS -MRKWQVVY- ---TDDEDDM MMVGDDPWNE
DLTRFHRYED L--LVKLEGM FDIEGELCGS -ERKWQVVY- ---TDDEDDV MMVGDDPWHE
DLTQFSSYKE L--LSKLEEM FDIKGELCGP -TKKWQVVY- ---TDDEDDM MMVGDDPWHE
DLTRFDRYED L--LKKLEEM FDIQGELCGL -TSIWQVVY- ---TDDEDDM MMVGDDPWLE
DLNALKGYNE L--IDDIEKL FDIKGELRS- -RNQWEIVF- ---TDDEGDM MLVGDDPWPE
DLTLLRSYDE L--IKELEKM FEIEGELSP- -KDKWAIVF- ---TDDEGDR MLVGDDPWNE
DLTLLKSYDE L--IDELEEM FEIQGQLLA- -RDKWIVVF- ---TDDEGDM MLAGDDPWNE
DLTALEGYDE L--ISELEKM FEIKGELCP- -RNKWEVVF- ---TDDEGDM MLVGDDPWQE
DLTVLDGYDQ L--IDELEEM FDMKGEIRP- -RNKWEIVY- ---TDDEGDM MLVGDYPWQE
DLTMFEEYDQ L--IDELEEM FEIKGELRP- -RNKWEIVF- ---TDDEGDM MLVGDDPWPE
DLTALEGYDE L--IDELEEM FEIKGELRP- -RYKWEIVF- ---TDDEGDM MLVGDDPWPE
DLTMLEGYSQ L--MNELEEM FDLKGQLQS- -RDKWEIVF- ---TDDEGDM MLMGDDPWPE
DLTTLEGYNQ L--IDELEEM FEIKGQLRP- -RNKWEIVF- ---TDDEGDM MLLGDDPWLE
DLSRLNGYDD L--LMELERL FNMEGLLRDP -EKGWRILY- ---TDSENDM MVVGDDPWHD
SPSPTPQASD L--LNELEWL FSMEGLLRDP -EKGWRVLY- ---TDSENDV MVVGDDPWHE
DLSRLNSYQD L--LNDLERL FSMEGLLRDH -DKGWRILY- ---TDSENDV MVLGDIPWHE
DLSRLNGYGD L--FSELERL FGMEGLLRDP -DKGWQILY- ---TDSENDM MVVGDDPWHE
PPSHHKGNRD VAPFKRGCRL FGFSLMEGEK --------F- ---SEKEADL GPPPLNPDAS
PPSHHKGNQD VAPFKRGCRL FGFSLIEGEK --------F- ---SEKEADL GLPPLNPDAS
SHKEVSMSSS ---RLNGEPL FGHIGENFHP KANVSRVVG- ---------- ----------
KGASAVQSNH H--HSQGRDI YAMRDMLL-- ---------- --------DI AL--------
FFGLLNEHNQ LAVPHPLVTQ SAFRGSQDLV PTCKSSCRLF GFSLTEERSI GNKVDNPTPV

FLKTARRLTI LTEQGSESVV V--------- ---------- ---------- ----------
FMKATKRLTI KMDIGGDNVR KTWITGIRTG ENGIDASTKT GPLSIFA--- ----------
FLKTAKRLTI PAGSSIRELL R--------- ---------- ---------- ----------
FLKTAKRLTI PAGYAMKI-- ---------- ---------- ---------- ----------
FTKTAKRLTI LMDSSSDNVG VYRK------ ---------- ---------- ----------
FMKTARRLTI LTDSSSDNKV GI-------- ---------- ---------- ----------
FIRTARRLTI LTNSSSNGVG S--------- ---------- ---------- ----------
FLKTARRLTI LADSAATP-- ---------- ---------- ---------- ----------
FMRTAKRLTI FMDSAGRSIG RTLLTGRRNA ENGFDSTTKA GPLSTYA--- ----------
FTKKAKRLTI LMDSGSNNIG RTWITGMRNA ENGLDSSNKT GPLSIFA--- ----------
------SVPK HSNSNAGSSS QG-------- ---------- ---------- ----------
---------- ---------- ---------- ---------- ---------- ----------
LVKLIERLD- -NQQEGASAV ESCLI----- ---------- ---------- ----------
RPGEAGYVSI PPDLSLTCLK AR-------- ---------- ---------- ----------
FVGCVRCIRI LSPTEVQQMS EEGMKLLNSA GINDLKTSVS ---------- ----------
FVGCVRCIRI LSPSEVQQMS EEGMQLLNST AIEGINDSIR R--------- ----------
FVGCVRCIRI LSPVEVQQMS EEGMKLLNAS AGQVVNATTS ---------- ----------
FVGCVRCIRI LSPAEVQQMS EEGMKLLNSA TAHGINI--- ---------- ----------
FVNDVWYIKI LSPTEVQQMG KAGIPPVSSA TSQRQSKIRK IYDDYVSRQE LRNSSDGIAS
FVNNVWYIKI LSPLEVQQMG KEGINVPNPI PSHRISNSGN SCDDY----- ----------
FVNNVWYIKI LSPLEVPQLG KEGLSPAASL PSNHRLSNGN RTASEEYVSR QELRNMNNGI
FVNNVWYIKI LSPHEVKQLG KQGINPANSV PRQAL----- ---------- ----------
FVSSVWCIKI LSPQEVQQMG KRGLELLNSA PSSNNVDKLP SNGNCDDFGN RSDPRNLGNG
FVSSVWCIKI LSPEEVQEMG KSGIELLNSA TPIQRLPNGT TTCDDFTTRQ DSRSLSTGIP
FVNSVWCIKI LSPQEVQQMG KQDLELLNSI PVQRHSNGGC DEFTNRQDSR TINSGIPSVG
FVNSVWCIKI LSLQEVQQMG KRGLELLNSV PIQRLTSSSC DDYASRQDSR NLSTGITSVG
FVNNVWYIKI LSPEDVQKMG KQGIESGFSP NSAQRMNSSG TDDRDLVSGL PSAGSLEY--
FVNNVWYIKI LSPEDVHQMG DHGEGSGGLF PQNPTHL--- ---------- ----------
FVNCVRCIKI LSPQEVQQMS LDGDFGNTTL PNQACSSSDG GNV------- ----------
FVNCVRCIKI LSPQEVQQMS LDGDFRNGLL PNQACSSSDG GNA------- ----------
FVNCVRCIKI LSPQEVQQMS LDGDIGNSVL QNQACSSSDG GNA------- ----------
FVNCVQSIKI LSSAEVQQMS LDGNFAGVPV TNQACSGGDS GNAWRGHYDD NSATSFNR--
FVNCVQNIKI LSSVEVQQMS LDGDLAAIPT TNQACSETDS GNAWKVHYED TSAAASFNR-
FVSCVQSIKI LSSAEVQQMS LDGDLGHVPV PNQACSGTDS GNAWKGHYED TSAASFNR--
FVSNVQSIKI LSSAEVQQMS LEGSLGNLPV SNQACSGTDS GNAWRNHYDD NSAASFNR--
FVTCVQSVKI LSSTEVQQMS LDGDLGLVPI PNQASSGTDS GNAWRGDILI SR--------
FVALVQRLLI CPNEEPLRTA SGPP------ ---------- ---------- ----------
FRSMVQRIFI CPKEETERLN SATPS----- ---------- ---------- ----------
FVSMIHQGLI CPKEEEQGKQ GAHLM----- ---------- ---------- ----------
FCGIVRKIFI YTREEVQKMK PGTISAKDED NLMVDEGVFS KKMTSDTLPS ASDPKNC---
FCSMVRKIFV YTREEIQRMD PRPLNPKVRE NPTVLEKKGG AKEAKELETS LSSESLGQGK
FCCMVRKIFI YTKEEVRKMN PGTLSCRSEE EAVVGEGSDA KDAKSASNPS LSSAGNS---
FCGMVRKIYI YTREEVQRMN PGTLNSKNDD NPSVAEGMDA KEVKRQPVPL TSNLENC---
FCGMVHKIFI YSREEVKRMA PRPLVPKSEE ISPKTSHKRY SGGI------ ----------
FCGMVRKIFV YTKEEVKRMV PPHSNPEIEE YPLNGTDWED NPADH----- ----------
---------- ---------- ---------- ---------- ---------- ----------
FCNMVKKIFI YSKEEVKNLK SRKSLSS--- ---------- ---------- ----------
---------- ---------- ---------- ---------- ---------- ----------
FCNMVKRIYI QKRR------ ---------- ---------- ---------- ----------
FCKMVKKILI YSKEEVKNLK SSKSLSS--- ---------- ---------- ----------
FCKMVKKILI YSKEEVKNLK SSKSLSS--- ---------- ---------- ----------
FCNMVKKIFI QKRR------ ---------- ---------- ---------- ----------
FCNMVKKILI FKRGGQKLEV Q--------- ---------- ---------- ----------
FCGMVRKIFI YTPEEVKKLS PKNKLAVNAR MQLKADAEEN GNTEGRSSSM AGSR------
FCSMAKKIYI YTTEEVKRLL PKIKLPVEDV GPANGGSDVA VNTDDRSSVV GSGC------
FCSIVRKIYI YTTEEVKKLS PKIKFPANEV KTSKLDSDTA GNTDDRSSIV GSGC------
FCSMVRKIFI YTVEEVKELS PKAKLPLKGE FKPGKPDSKT TIGTEDHSSM VGSGF-----
FCSMVRKIFI YTAEEVKRLS PKIKLPAMEE IKPGKLDSDV AVAGTDDQSS VEEQHG----
FCNMVKRIFI WSKEEVKKMT PGNQLRMLLR EVETTLTTTS KTDNHSN--- ----------
FCKMAKKLFI YPSDEVKKMR SKSLLGDKGT IVNLESDQRT VHV------- ----------
FCKMAKKIFI YSSDEVKKMT TKLKISSSLE NEEYGNESFE NRSRG----- ----------
FCKMVRKIFI YSSEEVKKMS PRCKLSTSSL DGEGTVISLD SELRTEP--- ----------
FRNMVRRIFI WSIHDVKKMS SGSKLPASST EDEGTLRGVE QAET------ ----------
FCNMARRIFI WSSQDVKKMS PGSRLPVSSV EEEGSLA--- ---------- ----------
FCNMVRRIFI CSSQDVKKMS PGSKLPISSM EGEGTTISLD STEN------ ----------
FCNMVRRIFI CSSQDVKKMS AKSKLPVSSV QEEGTVISSE SADN------ ----------
FCNMVRRIFI CSSQDVKKMG SGTKLPVSPV EGEGTMISSD TAEN------ ----------
FCNVVWKIHL YTKEEVENAN DDNKSCLEQA ALMMEASKSS SVSQPDSSPT ITRV------
FCEVVCKIHI YTQEEVEKMT SGGLISDDTQ SCLDQSPVTV EPSKSSSVGQ PDSSPTLCRS
FCDVVTKIHI YTQEEVEKMT TGMISDDTQS CLDQAPLMME ASKSSSVGQP DGSPTVVRL-
FCNVVSKIHI YTQEEVEKMT IGIISDDTQS CLEEAPVILD VSKSSSVGQP DSSPTVIRI-
ICSQLSTKEF VTSILYLLVG PRCFDDQGGL QRTLQRNALI LHG------- ----------
ICSQLSTKEF VTSILYLLVG PRCFDDQGGL QRTLQRNALI LHG------- ----------
-SNCTRVLDL PPVSDVLFDV AS-------- ---------- ---------- ----------
---------- ---------- ---------- ---------- ---------- ----------
TSSLIPGTSF LPQQLHSEPP VMTKAIGSNC TKVSDFYAVR DMLFDIAL-- ----------

----------
----------
----------
----------
----------
----------
----------
----------
----------
----------
----------
----------
----------
----------
----------
----------
----------
----------
IGSLDY----
----------
ASRGSLDY--
----------
IASVGGSFNY
SVGSLDY---
SLDYGTL---
SLDY------
----------
----------
----------
----------
----------
----------
----------
----------
----------
----------
----------
----------
----------
----------
SA--------
----------
----------
----------
----------
----------
----------
----------
----------
----------
----------
----------
----------
----------
----------
----------
----------
----------
----------
----------
----------
----------
----------
----------
----------
----------
----------
----------
GLEV------
----------
----------
----------
----------
----------
----------
----------
