# Supplementary material for: Identification of Candidate Auxin Response Factors Involved in Pomegranate Seed Coat Development
Source: Front Plant Sci. 2020 Sep 15;11:536530. doi: 10.3389/fpls.2020.536530 (PMC7522551; doi:10.3389/fpls.2020.536530)
Supplement: Supplementary S3 — Summary of structure and distribution of ARFs [file Table_1.xlsx]

## Sheet: Sheet1
Annotation	Modified-tree
Pgr006519.1	PgrARF17
Pgr024559.1	PgrARF2
Pgr010226.1	PgrARF13
Pgr015937.2	PgrARF19
Pgr027988.1	PgrARF11
Pgr028163.1	PgrARF4
Pgr009308.1	PgrARF7
Pgr006935.1	PgrARF5
Pgr002968.1	PgrARF12
Pgr003477.1	PgrARF1
Pgr016800.1	PgrARF14
Pgr002591.1	PgrARF15
Pgr001366.1	PgrARF8
Pgr018027.1	PgrARF9
Pgr025561.1	PgrARF10
Pgr026045.1	PgrARF16
Pgr006106.1	PgrARF6
AT1G19220.1	AtARF19
AT1G19850.1	AtARF5
AT1G30330.1	AtARF6
AT1G34170.1	AtARF13
AT1G34310.1	AtARF12
AT1G34390.1	AtARF22
AT1G34410.1	AtARF21
AT1G35240.1	AtARF20
AT1G35520.1	AtARF15
AT1G35540.1	AtARF14
AT1G59750.1	AtARF1
AT1G77850.1	AtARF17
AT2G28350.1	AtARF10
AT2G33860.1	AtARF3
AT2G46530.1	AtARF11
AT3G61830.1	AtARF18
AT4G23980.1	AtARF9
AT4G30080.1	AtARF16
AT5G20730.1	AtARF7
AT5G37020.1	AtARF8
AT5G60450.1	AtARF4
AT5G62000.1	AtARF2
AT1G43950.1	AtARF23
Eucgr.A02065.1	EucARF8
Eucgr.B02480.1	EucARF4
Eucgr.B03551.1	EucARF3
Eucgr.C02178.1	EucARF19
Eucgr.C03293.1	EucARF7
Eucgr.D00264.1	EucARF6
Eucgr.D00588.1	EucARF15
Eucgr.D01764.1	EucARF9
Eucgr.E00888.1	EucARF11
Eucgr.F02090.1	EucARF5
Eucgr.F04380.1	EucARF17
Eucgr.G00076.1	EucARF1
Eucgr.G02838.1	EucARF16
Eucgr.J00923.1	EucARF10
Eucgr.K01240.1	EucARF12
Eucgr.K02197.1	EucARF2
Eucgr.K03433.1	EucARF13
VIT_201s0244g00150.1	VvARF12
VIT_202s0025g01740.1	VvARF9
VIT_204s0079g00200.1	VvARF8
VIT_206s0004g02750.1	VvARF10
VIT_206s0004g03130.1	VvARF4
VIT_207s0104g01230.1	VvARF18
VIT_208s0040g01810.1	VvARF15
VIT_210s0003g00420.1	VvARF3
VIT_210s0003g04100.1	VvARF6
VIT_211s0016g00640.1	VvARF7
VIT_211s0065g00310.1	VvARF19
VIT_212s0028g01170.1	VvARF14
VIT_212s0035g01800.1	VvARF1
VIT_213s0019g04380.1	VvARF16
VIT_215s0046g00290.1	VvARF11
VIT_217s0000g00320.1	VvARF2
VIT_218s0001g04180.1	VvARF5
VIT_218s0001g13930.1	VvARF17
VIT_218s0089g00910.1	VvARF13
