# Supplementary material for: Identification of Candidate Auxin Response Factors Involved in Pomegranate Seed Coat Development
Source: Front Plant Sci. 2020 Sep 15;11:536530. doi: 10.3389/fpls.2020.536530 (PMC7522551; doi:10.3389/fpls.2020.536530)
Supplement: Supplementary S4 — Multiple alignment of ARFs from four plants [file Table_2.xlsx]

## Sheet: Sheet1
	Class	Numbers	Min. exon no.	Max. Exon no.	Ave gene length (bp)	Ave exon length (bp)
Group I	AtARF	2	12	14	4042	209
	EucARF	2	11	12	6369	225
	PgrARF	3	9	12	5385	193
	VvARF	2	10	12	8297	210
Group II	AtARF	13	8	17	3362	138
	EucARF	6	10	18	6105	174
	PgrARF	5	13	14	4548	153
	VvARF	7	13	15	5342	153
Group III	AtARF	3	5	6	2919	419
	EucARF	4	2	7	3538	553
	PgrARF	3	3	5	3496	729
	VvARF	4	2	4	4007	686
Group IV	AtARF	5	14	16	4906	242
	EucARF	5	11	17	8034	236
	PgrARF	6	13	16	6598	243
	VvARF	6	8	14	10423	226
