# Supplementary material for: Identification of Candidate Auxin Response Factors Involved in Pomegranate Seed Coat Development
Source: Front Plant Sci. 2020 Sep 15;11:536530. doi: 10.3389/fpls.2020.536530 (PMC7522551; doi:10.3389/fpls.2020.536530)
Supplement: Supplementary S5 — Duplication type of ARFs from four plant species [file Table_3.xlsx]

## Sheet: ARF-duplication
Pgr006519.1	PgrARF17	4		singleton	0
Pgr024559.1	PgrARF2	4		dispersed	1
Pgr010226.1	PgrARF13	4		proximal	2
Pgr015937.2	PgrARF19	4		tandem	3
Pgr027988.1	PgrARF11	4		WGD/segmental	4
Pgr028163.1	PgrARF4	4
Pgr009308.1	PgrARF7	4
Pgr006935.1	PgrARF5	4
Pgr002968.1	PgrARF12	4
Pgr003477.1	PgrARF1	4
Pgr016800.1	PgrARF14	1
Pgr002591.1	PgrARF15	4
Pgr001366.1	PgrARF8	4
Pgr018027.1	PgrARF9	4
Pgr025561.1	PgrARF10	4
Pgr026045.1	PgrARF16	4
Pgr006106.1	PgrARF6	4
Eucgr.A02065.1	EucARF8	4
Eucgr.B02480.1	EucARF4	4
Eucgr.B03551.1	EucARF3	NA
Eucgr.C02178.1	EucARF19	NA
Eucgr.C03293.1	EucARF7	4
Eucgr.D00264.1	EucARF6	4
Eucgr.D00588.1	EucARF15	4
Eucgr.D01764.1	EucARF9	NA
Eucgr.E00888.1	EucARF11	4
Eucgr.F02090.1	EucARF5	4
Eucgr.F04380.1	EucARF17	4
Eucgr.G00076.1	EucARF1	2
Eucgr.G02838.1	EucARF16	4
Eucgr.J00923.1	EucARF10	1
Eucgr.K01240.1	EucARF12	NA
Eucgr.K02197.1	EucARF2	NA
Eucgr.K03433.1	EucARF13	4
